# Supplementary material for: Impact of intragastric administration of donkey milk on mouse immunity utilizing gut microbiomics and plasma metabolomics
Source: Front Vet Sci. 2025 Mar 12;12:1486406. doi: 10.3389/fvets.2025.1486406 (PMC11938429; doi:10.3389/fvets.2025.1486406)
Supplement: Supplementary file 2 [file Data_Sheet_1.xlsx]

## Sheet: Table S4
Table S4. List of metabolites
ID	Name	Formula	Molecular Weight	RT [min]	m/z	mzCloud_Results	mzVault_Results	MassList_Results	Class_I	Class_II	Class_III	Class_IV	DW1	DW2	DW3	DW4	DW5	DW6	DW7	DW8	DM1	DM2	DM3	DM4	DM5	DM6	DM7	DM8	FC	log2FC	Pvalue	ROC	VIP
Com_1_neg	LPC 16:0	C24 H50 N O7 P	541.338	9.245	540.331	No results	Invalid mass	No results	Lipids and lipid-like molecules	Glycerophospholipids	Glycerophosphocholines	Phosphocholines	1.01934e+10	1.08473e+10	1.30505e+10	9.25973e+09	1.07471e+10	1.20766e+10	9.78133e+09	8.76815e+09	9.9401e+09	9.5517e+09	1.12075e+10	1.03452e+10	8.82887e+09	8.7833e+09	9.99291e+09	1.16602e+10	1.05497	0.0771976	0.409203	0.59375	0.751139
Com_10_neg	Lysopc 17:0	C25 H52 N O7 P	509.348	10.144	508.341	No results	No results	Full match	Lipids and lipid-like molecules	Glycerophospholipids	Glycerophosphocholines	1-acyl-sn-glycero-3-phosphocholines	2.35031e+09	2.40994e+09	2.5968e+09	2.22933e+09	2.34355e+09	2.2484e+09	2.06906e+09	1.5397e+09	2.08528e+09	2.07409e+09	2.25098e+09	2.63594e+09	2.21848e+09	1.60076e+09	2.17824e+09	2.77209e+09	0.998385	-0.0023319	0.999704	0.546875	0.369046
Com_1007_neg	11(E)-Eicosenoic Acid	C20 H38 O2	310.287	11.331	309.28	Full match	No results	Full match	Lipids and lipid-like molecules	Fatty Acyls	Fatty acids and conjugates	Long-chain fatty acids	3.01265e+07	3.46481e+07	2.95672e+07	3.58596e+07	6.00834e+07	4.38458e+07	4.94731e+07	4.88808e+07	3.06129e+07	3.19428e+07	3.04976e+07	2.79041e+07	4.83351e+07	4.38935e+07	6.43714e+07	5.47116e+07	1.00065	0.000934903	0.914569	0.515625	0.217408
Com_1017_neg	Capryloylglycine	C10 H19 N O3	201.136	6.138	200.129	Full match	No results	No results	Organic acids and derivatives	Carboxylic acids and derivatives	Amino acids, peptides, and analogues	N-acyl-alpha amino acids	6.58102e+06	5.38054e+06	8.1812e+06	7.4069e+06	1.58067e+07	4.36498e+07	1.57717e+07	2.89358e+07	9.94717e+06	8.48761e+06	7.96402e+06	1.18052e+07	2.10315e+07	2.16881e+07	3.91724e+07	3.27741e+07	0.861604	-0.214903	0.495751	0.640625	0.53429
Com_1023_neg	Lysopg 18:1	C24 H47 O9 P	510.296	10.147	509.289	No results	No results	Full match	Lipids and lipid-like molecules	Glycerophospholipids	Glycerophosphocholines	1-acyl-sn-glycero-3-phosphocholines	2.96624e+07	5.15957e+07	5.36004e+07	4.57214e+07	3.1157e+07	4.60528e+07	4.35459e+07	1.851e+07	3.48529e+07	3.43501e+07	3.87769e+07	3.61616e+07	3.06176e+07	4.06421e+07	4.46816e+07	3.62531e+07	1.07933	0.110142	0.822891	0.625	0.316564
Com_1033_neg	11(Z),14(Z)-Eicosadienoic Acid	C20 H36 O2	308.272	10.727	307.264	Full match	No results	No results	Lipids and lipid-like molecules	Fatty Acyls	Fatty acids and conjugates	Long-chain fatty acids	3.0274e+07	4.43193e+07	2.71197e+07	3.4122e+07	3.48043e+07	4.27833e+07	4.19733e+07	3.91534e+07	2.75246e+07	2.16562e+07	2.3469e+07	2.14556e+07	3.41417e+07	2.15422e+07	3.73816e+07	3.87989e+07	1.30349	0.382378	0.0248425	0.8125	1.79544
Com_1055_neg	LPE O-16:1	C21 H44 N O6 P	437.291	9.549	436.284	No results	Full match	No results					2.72022e+07	4.03812e+07	4.40011e+07	1.54678e+07	4.01347e+07	4.63452e+07	1.35984e+07	1.98363e+07	1.434e+07	1.2054e+07	3.09361e+07	4.45472e+07	1.88901e+07	2.45266e+07	3.46387e+07	3.81478e+07	1.13246	0.179457	0.634142	0.609375	0.587453
Com_1071_neg	LPI 16:0	C25 H49 O12 P	572.297	9.782	571.29	No results	Full match	No results	Lipids and lipid-like molecules	Glycerophospholipids	Glycerophosphoinositols	Phosphatidylinositols	2.23862e+07	1.09215e+07	1.21601e+07	2.43003e+07	1.53822e+07	1.5528e+07	4.26703e+07	1.95848e+07	2.84509e+07	3.40916e+07	1.0016e+07	1.21041e+07	5.6037e+07	3.05195e+07	1.40602e+07	1.59224e+07	0.809801	-0.304361	0.596456	0.5625	0.554371
Com_1079_neg	Cinnamoylglycine	C11 H11 N O3	205.073	5.617	204.066	Full match	Full match	Full match	Organic acids and derivatives	Carboxylic acids and derivatives	Amino acids, peptides, and analogues	N-acyl-alpha amino acids	8.26002e+06	1.10759e+07	1.19313e+07	1.57689e+07	2.14545e+07	4.43322e+07	2.08432e+07	2.28523e+07	2.03624e+07	3.96093e+06	1.40366e+07	1.51487e+07	2.1731e+07	5.66586e+07	1.88763e+07	1.67928e+07	0.934063	-0.0984089	0.953049	0.5	0.127595
Com_1083_neg	PC 18:1_20:4;3O	C46 H82 N O11 P	901.57	10.907	900.562	No results	Invalid mass	No results					2.3851e+07	294302	356120	3.28142e+07	311529	294911	4.38446e+07	2.51376e+07	3.45685e+07	2.77536e+07	331439	306117	5.53977e+07	2.34293e+07	290078	254235	0.891614	-0.165509	0.990989	0.53125	0.508259
Com_1090_neg	PC 18:0_18:2;2O	C44 H84 N O10 P	863.591	11.765	862.584	No results	Invalid mass	No results					3.64824e+07	732877	803994	4.01789e+07	712315	679841	2.09047e+07	1.32688e+07	2.30566e+07	4.53176e+07	852941	737646	2.30475e+07	7.4755e+06	742600	662471	1.11651	0.15899	0.923818	0.46875	0.486656
Com_112_neg	N-Acetyl-D-alloisoleucine	C8 H15 N O3	173.104	5.638	172.097	Full match	Full match	Full match	Organic acids and derivatives	Carboxylic acids and derivatives	Amino acids, peptides, and analogues	Isoleucine and derivatives	4.37836e+07	5.37629e+07	7.2855e+07	6.64263e+07	1.82356e+08	4.42896e+08	1.74044e+08	2.70746e+08	7.72932e+07	6.03661e+07	6.75959e+07	1.29121e+08	1.75861e+08	4.35248e+08	3.7686e+08	2.83036e+08	0.814055	-0.296801	0.541502	0.609375	0.529443
Com_113_neg	DL-Malic acid	C4 H6 O5	134.02	1.4	133.013	Invalid mass	Invalid mass	No results	Organic acids and derivatives	Hydroxy acids and derivatives	Beta hydroxy acids and derivatives	Beta hydroxy acids and derivatives	1.19944e+08	1.82e+08	7.91248e+07	3.1677e+08	2.16863e+08	3.12239e+08	3.1983e+08	1.89765e+08	2.97798e+08	1.64799e+08	2.99307e+08	3.77564e+08	3.27448e+08	2.00364e+08	1.64228e+08	3.03818e+08	0.813241	-0.298246	0.240874	0.609375	0.842569
Com_1141_neg	D-Glucuronic acid	C6 H10 O7	194.042	1.317	229.011	No results	No results	Full match	Nucleosides, nucleotides, and analogues	Pyrimidine nucleotides	Pyrimidine nucleotide sugars	Pyrimidine nucleotide sugars	2.58245e+07	1.47773e+07	2.27406e+07	1.35163e+07	3.14567e+07	1.45411e+07	2.95794e+07	2.0436e+07	2.60997e+07	2.95401e+07	1.80936e+07	2.0154e+07	3.2739e+07	2.73413e+07	1.47145e+07	2.37016e+07	0.898578	-0.154284	0.426127	0.609375	0.296471
Com_1142_neg	D-Ribose-1-phosphate	C5 H11 O8 P	230.019	1.314	229.011	Full match	Full match	Full match	Organic oxygen compounds	Organooxygen compounds	Carbohydrates and carbohydrate conjugates	Pentoses	2.58245e+07	1.47773e+07	2.27406e+07	1.35163e+07	3.14567e+07	1.45411e+07	2.95794e+07	2.0436e+07	2.60997e+07	2.95401e+07	1.80017e+07	2.0154e+07	3.2739e+07	2.73413e+07	1.47145e+07	2.37016e+07	0.899007	-0.153595	0.428881	0.609375	0.294605
Com_1143_neg	UDP-N-acetylglucosamine	C17 H27 N3 O17 P2	607.083	1.459	606.075	Full match	Full match	Full match	Nucleosides, nucleotides, and analogues	Pyrimidine nucleotides	Pyrimidine nucleotide sugars	Pyrimidine nucleotide sugars	9.32918e+06	8.63799e+06	9.72437e+06	9.1839e+06	9.53454e+06	1.01163e+07	9.59514e+06	8.45439e+06	9.29655e+06	9.36487e+06	1.1114e+07	9.492e+06	1.57415e+07	7.30174e+06	1.01992e+07	8.69729e+06	0.918341	-0.122899	0.458356	0.421875	0.317447
Com_1155_neg	LPI 22:6	C31 H49 O12 P	644.297	9.114	643.29	No results	Full match	No results	Lipids and lipid-like molecules	Glycerophospholipids	Glycerophosphoinositols	Phosphatidylinositols	3.05617e+07	3.53012e+07	3.94019e+07	1.04225e+07	3.18454e+07	3.87105e+07	2.56599e+07	3.41704e+07	1.93607e+07	1.20997e+07	1.82319e+07	2.05353e+07	2.30959e+07	3.34889e+07	3.51681e+07	4.15249e+07	1.20917	0.274022	0.36607	0.65625	0.993121
Com_116_neg	LPE 18:1	C23 H46 N O7 P	479.301	9.387	478.294	No results	Full match	Full match	Lipids and lipid-like molecules	Glycerophospholipids	Glycerophosphoethanolamines	1-acyl-sn-glycero-3-phosphoethanolamines	1.92482e+08	2.72614e+08	2.75933e+08	1.95041e+08	3.77694e+08	3.81969e+08	1.76535e+08	2.07814e+08	1.49364e+08	1.212e+08	2.5098e+08	2.86782e+08	1.9351e+08	2.42131e+08	2.80467e+08	3.46646e+08	1.1117	0.152768	0.497439	0.4375	0.533211
Com_1178_neg	N-Acetyl-DL-tryptophan	C13 H14 N2 O3	246.1	5.522	245.093	Full match	Full match	Full match	Organic acids and derivatives	Carboxylic acids and derivatives	Amino acids, peptides, and analogues	N-acyl-alpha amino acids	2.06547e+07	3.89812e+07	3.00368e+07	3.71769e+07	2.97705e+07	3.11106e+07	2.09938e+07	2.28876e+07	4.36428e+07	2.53431e+07	3.4231e+07	5.878e+07	3.49062e+07	1.31201e+07	3.18674e+07	3.68932e+07	0.830795	-0.267436	0.457066	0.671875	0.670219
Com_118_neg	Lysope 18:1	C23 H46 N O7 P	479.301	8.574	478.294	No results	No results	Full match	Lipids and lipid-like molecules	Glycerophospholipids	Glycerophosphoethanolamines	1-acyl-sn-glycero-3-phosphoethanolamines	3.0969e+08	1.99176e+08	2.33788e+08	2.23773e+08	2.78334e+08	2.35052e+08	2.52577e+08	2.82248e+08	3.05239e+08	1.82504e+08	1.88075e+08	2.11466e+08	3.5255e+08	2.19433e+08	2.71083e+08	3.33906e+08	0.975964	-0.0351008	0.971834	0.46875	0.0966111
Com_12_neg	LPC 22:6	C30 H50 N O7 P	613.338	8.755	612.331	No results	Invalid mass	No results	Lipids and lipid-like molecules	Glycerophospholipids	Glycerophosphocholines	Phosphocholines	1.8351e+09	2.25675e+09	2.13116e+09	1.49245e+09	2.31821e+09	2.67885e+09	1.38734e+09	1.91259e+09	1.89769e+09	1.61002e+09	2.38112e+09	1.98806e+09	1.54133e+09	1.65193e+09	2.30523e+09	2.55812e+09	1.00496	0.00713253	0.999525	0.484375	0.554854
Com_1205_neg	Uridine monophosphate (UMP)	C9 H13 N2 O9 P	324.036	1.386	323.029	Full match	Full match	Full match	Nucleosides, nucleotides, and analogues	Pyrimidine nucleotides	Pyrimidine ribonucleotides	Pyrimidine ribonucleoside monophosphates	526382	286229	290059	485674	506145	322280	2.20957e+06	777246	1.37866e+06	1.16484e+06	331183	346228	4.93312e+07	1.03281e+07	277749	3.8892e+06	0.0805939	-3.63319	0.114703	0.6875	1.30269
Com_121_neg	N1-[4-(2-thienylthio)phenyl]-4-chlorobenzamide	C17 H12 Cl N O S2	345.002	1.641	343.995	Invalid mass	No results	No results					4.50668e+06	4.07191e+08	7.65459e+06	5.97073e+06	6.47116e+06	6.15172e+06	5.31907e+06	7.33734e+06	5.15755e+06	6.4575e+06	3.84016e+06	3.70379e+06	4.72684e+06	2.75235e+06	1.88061e+06	2.16002e+06	14.6877	3.87654	0.0868692	0.90625	1.61162
Com_1259_neg	Uridine	C9 H12 N2 O6	244.07	1.65	243.062	Full match	Full match	Full match	Nucleosides, nucleotides, and analogues	Pyrimidine nucleosides	Not available	Pyrimidine nucleosides	3.52149e+07	3.74827e+07	3.91536e+07	4.61543e+07	2.64447e+07	3.02851e+07	2.55e+07	2.56875e+07	2.78041e+07	3.48115e+07	3.38305e+07	5.45492e+07	2.45258e+07	2.68734e+07	1.92463e+07	2.34367e+07	1.08506	0.11777	0.448698	0.65625	0.650955
Com_130_neg	(±)9-HpODE	C18 H32 O4	294.22	7.611	293.213	Invalid mass	No results	No match					4.01687e+08	8.5856e+06	1.03517e+07	3.08132e+08	5.59583e+06	6.85857e+06	2.70429e+08	3.62039e+08	1.67435e+08	2.0571e+08	4.71826e+06	6.00922e+06	2.53945e+08	2.34903e+08	5.49667e+06	7.76188e+06	1.55046	0.6327	0.727478	0.703125	0.579624
Com_1309_neg	Indole-3-pyruvic acid	C11 H9 N O3	203.058	5.462	202.051	Full match	No results	No results	Organoheterocyclic compounds	Indoles and derivatives	Indolyl carboxylic acids and derivatives	Indolyl carboxylic acids and derivatives	1.46648e+07	3.25402e+07	4.24429e+07	1.84337e+07	1.14565e+07	1.16824e+07	6.14401e+06	8.23945e+06	2.4519e+07	2.3591e+07	4.04285e+07	4.99779e+07	6.90787e+06	7.98529e+06	1.43893e+07	1.53759e+07	0.794891	-0.33117	0.536777	0.59375	0.586045
Com_135_neg	Succinic acid	C4 H6 O4	118.026	2.476	117.018	Invalid mass	Invalid mass	No results	Organic acids and derivatives	Carboxylic acids and derivatives	Dicarboxylic acids and derivatives	Dicarboxylic acids and derivatives	1.29252e+08	8.99901e+07	7.09866e+07	1.63049e+08	1.21264e+08	1.18899e+08	1.14862e+08	9.51955e+07	1.76282e+08	1.94879e+08	1.87971e+08	2.06219e+08	7.99219e+07	8.32478e+07	1.1545e+08	2.07438e+08	0.721985	-0.46996	0.116025	0.71875	0.821251
Com_1355_neg	DGGA 16:0_20:4	C45 H76 O11	792.551	10.048	791.544	No results	Invalid mass	No results					2.92371e+07	376707	387973	3.92706e+07	374041	406847	4.40014e+07	2.58334e+07	2.20411e+07	1.86873e+07	357251	371476	3.06078e+07	2.63496e+07	323310	327065	1.41208	0.497826	0.847625	0.703125	0.579284
Com_1361_neg	Deoxycholic acid	C24 H40 O4	392.293	6.811	391.286	Full match	No results	Full match	Lipids and lipid-like molecules	Steroids and steroid derivatives	Bile acids, alcohols and derivatives	Dihydroxy bile acids, alcohols and derivatives	4.94774e+06	4.19299e+06	1.52679e+06	1.29939e+07	4.64724e+06	9.60084e+06	7.30169e+06	1.15729e+07	4.83617e+06	5.95765e+06	1.31244e+07	3.52858e+07	7.12225e+06	4.84469e+06	7.66462e+06	8.21469e+06	0.652314	-0.616361	0.297733	0.625	0.646339
Com_1367_neg	LPE 20:5	C25 H42 N O7 P	499.27	8.277	498.263	No results	Full match	No results	Lipids and lipid-like molecules	Glycerophospholipids	Glycerophosphoethanolamines	1-acyl-sn-glycero-3-phosphoethanolamines	2.81485e+07	3.43922e+07	3.1797e+07	1.90847e+07	3.35371e+07	1.99657e+07	1.03869e+07	1.28708e+07	3.62197e+07	1.24973e+07	1.79343e+07	1.67082e+07	1.54919e+07	1.27637e+07	1.71874e+07	2.68794e+07	1.22161	0.288786	0.39657	0.65625	0.898038
Com_1368_neg	Lysopc 16:1	C24 H48 N O7 P	493.317	9.029	492.31	No results	No results	Full match	Lipids and lipid-like molecules	Glycerophospholipids	Glycerophosphocholines	Phosphocholines	1.93628e+07	2.00486e+07	2.04513e+07	2.14725e+07	2.83142e+07	3.3971e+07	2.57505e+07	2.48873e+07	2.21049e+07	1.47402e+07	1.95397e+07	2.36265e+07	2.84461e+07	2.54888e+07	2.56905e+07	3.16625e+07	1.01547	0.0221443	0.84895	0.515625	0.129631
Com_137_neg	Taurochenodeoxycholic acid	C26 H45 N O6 S	499.298	7.145	498.29	Full match	Full match	Full match	Lipids and lipid-like molecules	Steroids and steroid derivatives	Bile acids, alcohols and derivatives	Taurinated bile acids and derivatives	1.6302e+07	3.36818e+07	5.18073e+07	3.83662e+07	1.92832e+07	4.39517e+07	4.64418e+07	4.91544e+07	7.28584e+07	5.04277e+07	1.01715e+08	4.25694e+08	3.24452e+07	2.94412e+07	1.06785e+08	7.82029e+07	0.333109	-1.58593	0.0372483	0.796875	1.53972
Com_1372_neg	N-Acetyl-L-phenylalanine	C11 H13 N O3	207.089	5.577	206.082	Full match	Full match	Full match	Organic acids and derivatives	Carboxylic acids and derivatives	Amino acids, peptides, and analogues	Phenylalanine and derivatives	1.60727e+07	2.56214e+07	1.89194e+07	3.48784e+07	2.95128e+07	4.6105e+07	3.37615e+07	2.65001e+07	3.23771e+07	1.43268e+07	2.60842e+07	4.66091e+07	3.66693e+07	3.68759e+07	3.11986e+07	3.05965e+07	0.908273	-0.138802	0.575383	0.625	0.599032
Com_1395_neg	Citramalic acid	C5 H8 O5	148.036	1.945	147.029	No results	Invalid mass	No results	Lipids and lipid-like molecules	Fatty Acyls	Fatty acids and conjugates	Hydroxy fatty acids	2.90631e+07	2.52919e+07	2.56966e+07	1.81754e+07	2.06574e+07	2.01085e+07	2.07009e+07	2.04554e+07	1.26273e+07	2.28033e+07	2.11237e+07	4.88704e+07	2.14687e+07	1.87275e+07	2.03027e+07	1.35053e+07	1.00401	0.00578	0.636018	0.40625	0.668426
Com_1408_neg	PC 18:1_18:1;3O	C44 H84 N O11 P	879.585	10.197	878.578	No results	Invalid mass	No results					2.50949e+07	1.82972e+06	2.09479e+06	3.36791e+07	1.81878e+06	1.7429e+06	4.19718e+07	2.36894e+07	2.83429e+07	1.4033e+07	1.68015e+06	1.84766e+06	2.84156e+07	4.26596e+07	1.60192e+06	1.73601e+06	1.09645	0.132841	0.882957	0.578125	0.596968
Com_1411_neg	15-Deoxy-Δ12,14-prostaglandin D2	C20 H30 O4	316.204	7.428	315.197	Invalid mass	No results	No match	Lipids and lipid-like molecules	Fatty Acyls	Eicosanoids	Prostaglandins and related compounds	1.06697e+07	8.07469e+06	1.108e+07	8.85887e+06	2.69653e+06	4.45396e+06	4.57196e+06	5.91069e+06	1.02706e+07	3.14371e+07	2.04066e+07	4.80265e+07	7.27104e+06	7.9026e+06	5.35372e+06	6.11772e+06	0.411713	-1.28029	0.0708163	0.703125	1.69181
Com_1444_neg	N-Methylglutamic acid	C6 H11 N O4	161.068	1.375	160.061	No results	Invalid mass	No results	Organic acids and derivatives	Carboxylic acids and derivatives	Amino acids, peptides, and analogues	Glutamic acid and derivatives	2.8814e+07	4.39023e+06	7.07366e+06	6.22306e+06	4.33619e+06	5.50343e+06	8.45773e+06	7.34005e+06	4.8571e+07	1.15665e+07	6.92101e+06	3.97973e+06	6.72374e+06	7.71926e+06	4.1352e+06	4.07768e+06	0.769934	-0.377193	0.866935	0.453125	0.156836
Com_1460_neg	ST 24:2;O4	C24 H38 O4	390.277	7.48	389.27	No results	Full match	Full match					940653	2.40859e+06	1.00388e+06	4.37244e+06	1.29329e+06	8.23323e+06	4.46544e+06	4.91278e+06	1.93457e+06	2.30848e+06	2.22765e+06	1.02817e+07	4.54673e+06	1.37256e+06	4.67159e+06	3.80178e+06	0.887149	-0.172751	0.599459	0.4375	0.419519
Com_1474_neg	LPS 20:4	C26 H44 N O9 P	545.275	8.953	544.268	No results	Full match	No results	Lipids and lipid-like molecules	Glycerophospholipids	Glycerophosphoserines	Phosphatidylserines	1.92853e+07	1.15023e+07	4.6352e+06	2.51948e+07	1.10408e+07	1.68875e+07	2.44091e+07	2.03889e+07	1.09701e+07	9.39721e+06	5.81661e+06	7.22166e+06	1.04269e+07	8.14937e+06	6.1326e+06	9.27291e+06	1.97877	0.984601	0.0218088	0.875	2.02704
Com_1494_neg	17-AAG	C31 H43 N3 O8	567.285	7.159	566.278	Invalid mass	No results	No results					1.64433e+06	4.24777e+06	6.86912e+06	4.20192e+06	2.77927e+06	5.07331e+06	5.09364e+06	4.57059e+06	9.44119e+06	5.75003e+06	1.25897e+07	4.55036e+07	3.78686e+06	2.73802e+06	1.23825e+07	9.47354e+06	0.339151	-1.56	0.0419753	0.78125	1.51595
Com_15_neg	Docosahexaenoic Acid	C22 H32 O2	328.24	9.678	327.233	Full match	Full match	No results	Lipids and lipid-like molecules	Fatty Acyls	Fatty acids and conjugates	Very long-chain fatty acids	2.09952e+09	3.04286e+09	2.29471e+09	1.49507e+09	2.26159e+09	2.42114e+09	1.23572e+09	1.36056e+09	1.53194e+09	1.11632e+09	1.40344e+09	9.9605e+08	7.91553e+08	8.58002e+08	1.50398e+09	1.61663e+09	1.65118	0.723499	0.00552968	0.828125	2.3577
Com_1504_neg	Adenosine diphosphate ribose	C15 H23 N5 O14 P2	559.071	1.355	558.064	Full match	No results	Full match	Nucleosides, nucleotides, and analogues	Purine nucleotides	Purine nucleotide sugars	Purine nucleotide sugars	572118	586682	600434	609992	572474	669764	567001	603063	607315	2.81211e+06	703410	686794	3.93492e+07	4.64978e+06	581942	4.01719e+06	0.0895288	-3.4815	0.0485035	0.890625	2.13948
Com_1543_neg	PC 16:0_20:4;2O	C44 H80 N O10 P	859.558	8.705	858.55	No results	Invalid mass	No results					7.74252e+06	7.12122e+06	7.93508e+06	7.23462e+06	7.56248e+06	7.44351e+06	6.95939e+06	2.12783e+07	7.18493e+06	9.19572e+06	7.59409e+06	6.70217e+06	6.84267e+06	6.49953e+06	1.05482e+07	6.64143e+06	1.19717	0.259626	0.448699	0.671875	0.554626
Com_1557_neg	LPC 22:0	C30 H62 N O7 P	625.432	8.626	624.425	No results	Invalid mass	No results	Lipids and lipid-like molecules	Glycerophospholipids	Glycerophosphocholines	Phosphocholines	2.9332e+07	2.30241e+07	2.26274e+07	1.73638e+07	1.79155e+07	3.08322e+07	1.69801e+07	2.0113e+07	2.17626e+07	1.7127e+07	2.20001e+07	2.4817e+07	1.74873e+07	2.60355e+07	3.39027e+07	2.93538e+07	0.92572	-0.111353	0.524592	0.59375	0.621653
Com_1559_neg	D-Mannose 6-phosphate	C6 H13 O9 P	260.03	1.367	259.022	Full match	Full match	Full match	Organic oxygen compounds	Organooxygen compounds	Carbohydrates and carbohydrate conjugates	Hexose phosphates	2.20055e+07	1.68202e+07	1.72569e+07	2.26428e+07	1.71572e+07	1.85512e+07	4.69451e+06	1.98759e+07	1.70029e+07	1.54318e+07	1.31048e+07	1.695e+07	1.97288e+07	2.16945e+07	1.02822e+07	1.38617e+07	1.08549	0.118346	0.907568	0.703125	0.128204
Com_156_neg	SM 8:1;2O/26:0	C39 H79 N2 O6 P	748.575	11.468	747.568	No results	Invalid mass	No results					1.92638e+08	2.63497e+08	2.08075e+08	2.07524e+08	1.8465e+08	1.29275e+08	2.36302e+08	9.48448e+07	1.44954e+08	1.59122e+08	1.23394e+08	1.34742e+08	1.73636e+08	1.15911e+08	1.45542e+08	1.6447e+08	1.3056	0.38471	0.104226	0.78125	1.15887
Com_1572_neg	LNAPE 16:0/N-24:6	C45 H78 N O8 P	791.533	10.948	790.526	No results	Invalid mass	No results					2.56119e+07	444888	538337	2.96061e+07	443577	445808	3.27148e+07	1.71152e+07	1.80051e+07	2.5574e+07	503031	462748	3.71876e+07	2.4888e+07	446857	390993	0.994996	-0.00723709	0.98652	0.5	0.519932
Com_1611_neg	trans-Aconitic acid	C6 H6 O6	174.016	2.162	173.009	Full match	No results	Full match	Organic acids and derivatives	Carboxylic acids and derivatives	Tricarboxylic acids and derivatives	Tricarboxylic acids and derivatives	1.69825e+07	1.80391e+07	1.87705e+07	1.94212e+07	1.79116e+07	1.75952e+07	1.50142e+07	1.58878e+07	1.53455e+07	1.36569e+07	1.3453e+07	3.01244e+07	1.54717e+07	1.27765e+07	1.4445e+07	2.26349e+07	1.01243	0.0178233	0.643226	0.71875	0.274936
Com_1663_neg	LPE 18:3	C23 H42 N O7 P	475.27	8.352	474.263	No results	Full match	No results	Lipids and lipid-like molecules	Glycerophospholipids	Glycerophosphoethanolamines	1-acyl-sn-glycero-3-phosphoethanolamines	2.21313e+07	2.40014e+07	4.24484e+07	1.08731e+07	2.05567e+07	1.55406e+07	8.93438e+06	1.76213e+07	1.04183e+07	1.1508e+07	1.34352e+07	1.70183e+07	1.09639e+07	1.9165e+07	1.93644e+07	2.25484e+07	1.30289	0.381712	0.34323	0.625	0.985005
Com_1677_neg	Xanthohumol	C21 H22 O5	354.15	9.564	353.143	Invalid mass	No results	No results	Phenylpropanoids and polyketides	Linear 1,3-diarylpropanoids	Chalcones and dihydrochalcones	3-prenylated chalcones	2.57372e+07	1.48241e+07	2.80441e+07	1.35881e+07	1.22269e+07	1.36372e+07	1.45077e+07	1.74433e+07	3.91166e+07	1.25054e+07	1.69077e+07	1.3202e+07	1.93098e+07	9.17481e+06	2.81047e+07	2.32329e+07	0.866638	-0.206499	0.658861	0.546875	0.744347
Com_1683_neg	Isocitric acid	C6 H8 O7	192.026	1.388	191.019	Full match	Full match	Full match	Organic acids and derivatives	Carboxylic acids and derivatives	Tricarboxylic acids and derivatives	Tricarboxylic acids and derivatives	2.38475e+07	2.12172e+07	2.05802e+07	2.85645e+07	2.09668e+07	2.41686e+07	3.49079e+07	2.79717e+07	2.56618e+07	1.80403e+07	1.7297e+07	2.94945e+07	2.67886e+07	2.16109e+07	1.92375e+07	2.39557e+07	1.1106	0.151336	0.285098	0.625	0.677832
Com_17_neg	Arachidonic acid	C20 H32 O2	304.24	9.767	303.233	Full match	No results	Full match	Lipids and lipid-like molecules	Fatty Acyls	Fatty acids and conjugates	Long-chain fatty acids	1.71357e+09	2.93148e+09	2.26052e+09	1.22357e+09	1.93313e+09	1.99492e+09	1.31735e+09	1.59049e+09	1.07057e+09	1.20254e+09	1.42445e+09	1.06047e+09	7.48184e+08	9.87323e+08	1.56063e+09	1.57073e+09	1.55483	0.636753	0.00652607	0.90625	2.42802
Com_1704_neg	PC 16:0_22:6;4O	C46 H80 N O12 P	933.56	10.065	914.542	No results	Invalid mass	No results					1.39375e+07	2.71337e+06	3.10646e+06	2.65134e+07	2.69715e+06	2.58462e+06	1.91595e+07	1.95726e+07	1.71594e+07	7.39357e+06	2.49157e+06	2.73997e+06	3.42496e+07	1.99828e+07	2.37556e+06	2.57441e+06	1.01481	0.0212144	0.853892	0.578125	0.547534
Com_1722_neg	Guanosine monophosphate (GMP)	C10 H14 N5 O8 P	363.058	1.388	362.051	Full match	Full match	Full match	Nucleosides, nucleotides, and analogues	Purine nucleotides	Purine ribonucleotides	Purine ribonucleoside monophosphates	345046	349642	354320	304065	1.9537e+06	393679	340918	314395	392593	321447	404554	422932	3.37358e+07	6.64344e+06	565536	7.0777e+06	0.0878816	-3.50829	0.103848	0.828125	1.56987
Com_1724_neg	LNAPE 16:0/N-2:0	C23 H46 N O8 P	495.297	10.134	494.289	No results	Full match	No results					5.98232e+06	1.87985e+06	2.15219e+06	1.24504e+07	1.86861e+06	1.79065e+06	2.04983e+07	3.45601e+06	1.05728e+07	1.7451e+07	1.72618e+06	1.89828e+06	3.36888e+07	8.10477e+06	1.64581e+06	1.78358e+06	0.651458	-0.618256	0.668081	0.46875	0.613066
Com_173_neg	13-Hpotre(R)	C18 H30 O4	310.215	6.96	309.207	No results	No results	Full match					1.45061e+08	2.88615e+06	2.68098e+06	1.90531e+08	2.43647e+06	3.86235e+06	1.46312e+08	1.2069e+08	8.20745e+07	8.77559e+07	2.34428e+06	2.65973e+06	9.1942e+07	8.05873e+07	1.81923e+06	3.17887e+06	1.74383	0.80226	0.722197	0.6875	0.592303
Com_1733_neg	LPE 20:2	C25 H48 N O7 P	505.317	9.655	504.31	No results	Full match	No results	Lipids and lipid-like molecules	Glycerophospholipids	Glycerophosphoethanolamines	1-acyl-sn-glycero-3-phosphoethanolamines	1.38762e+07	2.19859e+07	1.70058e+07	1.10442e+07	2.81155e+07	2.98361e+07	1.21804e+07	1.48893e+07	9.73451e+06	7.93693e+06	2.16357e+07	2.24963e+07	1.17173e+07	1.81196e+07	2.46499e+07	2.8002e+07	1.03216	0.0456729	0.791783	0.453125	0.394329
Com_1762_neg	Lauric acid ethyl ester	C14 H28 O2	228.209	9.329	227.201	Full match	No results	Full match	Lipids and lipid-like molecules	Fatty Acyls	Fatty acid esters	Fatty acid esters	1.48501e+07	9.93479e+06	1.62751e+07	1.39074e+07	9.26579e+06	1.12429e+07	8.38942e+06	1.25487e+07	2.35604e+07	1.42636e+07	1.61656e+07	7.81913e+06	9.87557e+06	5.49029e+06	1.76348e+07	1.88915e+07	0.847965	-0.237924	0.644267	0.609375	0.621415
Com_178_neg	L-Cysteine-glutathione gisulfide	C13 H22 N4 O8 S2	426.088	1.356	425.081	No results	No results	Full match					1.43571e+08	1.78519e+08	1.30784e+08	1.51441e+08	1.49573e+08	2.08547e+08	1.96211e+08	2.01806e+08	1.89799e+08	1.95614e+08	2.45183e+08	2.32278e+08	2.33548e+08	2.59804e+08	1.56205e+08	1.97918e+08	0.795424	-0.330205	0.018218	0.8125	1.33785
Com_1820_neg	Inosine-5'-monophosphate (IMP)	C10 H13 N4 O8 P	348.047	1.392	347.04	Full match	Full match	Full match	Nucleosides, nucleotides, and analogues	Purine nucleotides	Purine ribonucleotides	Purine ribonucleoside monophosphates	275134	282593	293944	256397	484167	326073	263996	267760	274533	273013	340484	361078	2.29394e+06	777046	289662	929653	0.442297	-1.17691	0.0994265	0.765625	1.0094
Com_1829_neg	5'-S-Methyl-5'-thioadenosine	C11 H15 N5 O3 S	297.094	1.355	296.086	Invalid mass	No results	No results	Nucleosides, nucleotides, and analogues	5'-deoxyribonucleosides	5'-deoxy-5'-thionucleosides	5'-deoxy-5'-thionucleosides	1.9764e+07	1.75729e+07	1.61351e+07	1.35533e+07	1.77033e+07	2.5152e+07	3.12779e+07	2.04647e+07	2.26031e+07	1.52077e+07	2.2859e+07	1.62716e+07	1.37507e+07	1.77247e+07	2.0667e+07	2.03433e+07	1.08162	0.113193	0.591832	0.484375	0.415894
Com_183_neg	(+/-)12(13)-DiHOME	C18 H34 O4	296.235	7.712	295.228	Invalid mass	No results	No match	Lipids and lipid-like molecules	Fatty Acyls	Fatty acids and conjugates	Long-chain fatty acids	2.75442e+08	1.29074e+08	1.48732e+08	2.2472e+08	8.41775e+07	1.4044e+08	1.62103e+08	2.15073e+08	1.63836e+08	1.39867e+08	7.11433e+07	9.8676e+07	2.38077e+08	1.70177e+08	9.04876e+07	1.37402e+08	1.2434	0.314294	0.259296	0.640625	0.786837
Com_1852_neg	LPI 18:1	C27 H51 O12 P	598.311	10.163	597.304	No results	Full match	No results	Lipids and lipid-like molecules	Glycerophospholipids	Glycerophosphoinositols	Phosphatidylinositols	1.20794e+07	1.01432e+07	1.17515e+07	1.2714e+07	1.39243e+07	1.50674e+07	2.2937e+07	1.31019e+07	9.73452e+06	5.2322e+06	4.08229e+06	9.81569e+06	3.05998e+07	1.5391e+07	9.4372e+06	1.36605e+07	1.14053	0.189704	0.270737	0.6875	0.865521
Com_1867_neg	PC 18:1_20:5;3O	C46 H80 N O11 P	899.553	10.334	898.546	No results	Invalid mass	No results					4.84119e+06	399346	484576	9.16979e+06	448664	443420	2.82038e+07	1.00324e+07	8.76361e+06	1.10678e+07	415119	412005	3.02547e+07	1.39735e+07	384951	362740	0.823093	-0.280873	0.925775	0.453125	0.543763
Com_1869_neg	Cytidine	C9 H13 N3 O5	243.087	9.244	224.069	Full match	No results	Full match	Nucleosides, nucleotides, and analogues	Pyrimidine nucleosides	Not available	Pyrimidine nucleosides	2.44536e+07	2.52204e+07	2.98938e+07	2.46076e+07	2.64554e+07	2.97692e+07	2.27062e+07	2.24452e+07	2.41694e+07	2.15372e+07	2.72519e+07	2.41364e+07	2.2218e+07	2.1606e+07	2.39456e+07	2.84711e+07	1.06318	0.0883913	0.271769	0.71875	0.519525
Com_1870_neg	Cyclocytidine	C9 H11 N3 O4	225.076	9.242	224.069	No results	No results	Full match	Organic oxygen compounds	Organooxygen compounds	Ethers	Alkyl aryl ethers	2.44536e+07	2.5647e+07	2.98938e+07	2.46076e+07	2.64554e+07	2.97692e+07	2.27062e+07	2.24452e+07	2.41694e+07	2.15372e+07	2.72519e+07	2.41364e+07	2.2218e+07	2.1606e+07	2.39456e+07	2.90449e+07	1.06224	0.0871073	0.284562	0.71875	0.522776
Com_1893_neg	2'-Deoxyuridine-5-monophosphate	C9 H13 N2 O8 P	308.042	1.817	307.035	Full match	No results	Full match	Nucleosides, nucleotides, and analogues	Pyrimidine nucleotides	Pyrimidine deoxyribonucleotides	Pyrimidine 2'-deoxyribonucleoside monophosphates	3.14042e+07	2.57486e+07	2.06125e+07	3.26277e+07	2.63466e+07	2.12745e+07	2.15843e+07	2.08832e+07	2.0178e+07	2.15599e+07	2.13482e+07	2.02839e+07	1.90878e+07	1.94668e+07	1.76971e+07	1.84378e+07	1.26839	0.343004	0.0110618	0.90625	1.29042
Com_1908_neg	Porphobilinogen	C10 H14 N2 O4	226.095	4.58	225.088	Full match	No results	Full match	Organic nitrogen compounds	Organonitrogen compounds	Amines	Aralkylamines	2.14704e+06	2.27168e+06	2.10838e+06	3.49033e+06	1.68779e+06	3.37e+06	3.1906e+06	2.70382e+06	3.3613e+06	2.77426e+06	1.92316e+06	2.17311e+06	2.24515e+06	1.90974e+06	1.69025e+06	1.57138e+06	1.18819	0.248768	0.202245	0.6875	0.484508
Com_1920_neg	LPE 22:4	C27 H48 N O7 P	529.317	9.474	528.31	No results	Full match	No results	Lipids and lipid-like molecules	Glycerophospholipids	Glycerophosphoethanolamines	1-acyl-sn-glycero-3-phosphoethanolamines	6.82495e+06	2.65496e+07	1.76366e+07	6.89324e+06	2.09429e+07	1.77364e+07	3.56915e+06	9.61199e+06	4.42326e+06	5.88753e+06	1.33305e+07	2.51707e+06	4.55143e+06	970713	2.06754e+07	2.29237e+07	1.45809	0.544083	0.191697	0.6875	1.54319
Com_1970_neg	ST 28:1;O;Hex;FA 18:2	C52 H88 O7	884.685	9.866	883.678	No results	Invalid mass	No results					2.70668e+07	2.62258e+07	3.45327e+07	1.84075e+07	2.33751e+07	2.36946e+07	1.30702e+07	1.82832e+07	1.06916e+07	1.23968e+07	1.07496e+07	1.08225e+07	8.70221e+06	1.04957e+07	1.89188e+07	1.76366e+07	1.83895	0.878881	0.000819438	0.9375	2.97682
Com_1971_neg	Corchorifatty acid F	C18 H32 O5	328.225	6.63	327.218	Full match	No results	No results	Lipids and lipid-like molecules	Fatty Acyls	Lineolic acids and derivatives	Lineolic acids and derivatives	1.21532e+07	1.18837e+06	908362	1.2232e+07	730063	723920	9.07717e+06	7.73488e+06	5.91412e+06	5.95304e+06	1.16599e+06	3.19426e+06	6.27648e+06	5.13017e+06	539686	535120	1.55868	0.640325	0.748691	0.640625	0.723543
Com_1986_neg	trans-10-Heptadecenoic Acid	C17 H32 O2	268.24	10.018	267.233	Full match	No results	No results	Lipids and lipid-like molecules	Fatty Acyls	Fatty acids and conjugates	Long-chain fatty acids	9.39721e+06	8.68091e+06	1.15578e+07	9.29796e+06	7.21974e+06	9.47379e+06	9.55322e+06	8.46609e+06	7.87662e+06	5.01123e+06	5.14099e+06	6.18976e+06	8.63627e+06	5.07118e+06	8.62491e+06	1.10375e+07	1.27884	0.354841	0.0387038	0.8125	1.41274
Com_2_neg	LPC 18:2	C26 H50 N O7 P	565.338	8.889	564.331	No results	Invalid mass	No results	Lipids and lipid-like molecules	Glycerophospholipids	Glycerophosphocholines	Phosphocholines	6.59512e+09	6.62507e+09	7.76253e+09	6.33764e+09	7.62629e+09	8.10233e+09	6.17887e+09	6.57725e+09	6.83877e+09	5.84527e+09	7.20812e+09	7.51585e+09	6.58039e+09	7.01996e+09	7.46725e+09	8.2041e+09	0.984569	-0.0224356	0.760895	0.5625	0.475833
Com_2005_neg	Taurolithocholic acid 3-sulfate	C26 H45 N O8 S2	563.25	5.687	562.243	Invalid mass	No results	No results	Lipids and lipid-like molecules	Steroids and steroid derivatives	Bile acids, alcohols and derivatives	Taurinated bile acids and derivatives	1.08418e+07	383389	442467	2.7048e+07	393612	440728	1.50777e+07	2.67026e+07	7.66182e+06	1.25254e+07	437569	382212	1.79338e+07	2.43525e+07	397069	370302	1.26958	0.344355	0.88145	0.609375	0.577683
Com_2020_neg	19(R)-Hydroxy-prostaglandin E2	C20 H32 O6	350.21	6.514	349.202	Invalid mass	No results	No results	Lipids and lipid-like molecules	Fatty Acyls	Eicosanoids	Prostaglandins and related compounds	2.18429e+07	2.79678e+06	2.58466e+06	1.92296e+07	4.66824e+06	7.12217e+06	1.39832e+07	2.64259e+07	1.05341e+07	2.13254e+07	5.89494e+06	1.29182e+07	2.42888e+07	2.12795e+07	1.39997e+07	1.13837e+07	0.811133	-0.30199	0.246881	0.609375	0.938747
Com_2029_neg	FAHFA 16:1/18:3	C34 H58 O4	530.432	9.562	529.424	No results	Full match	No results					2.16587e+07	8.1521e+06	2.12042e+07	8.72778e+06	7.93903e+06	5.58447e+06	8.18487e+06	1.5774e+07	3.27418e+07	6.52877e+06	9.66849e+06	5.36797e+06	1.52961e+07	3.17041e+06	1.68014e+07	1.58102e+07	0.922569	-0.116271	0.918129	0.484375	0.466961
Com_2035_neg	PC 16:0_20:4;3O	C44 H80 N O11 P	875.555	10.039	874.549	No results	Invalid mass	No results					8.21179e+06	306237	330657	3.0105e+06	318784	314311	1.81668e+07	9.12351e+06	1.09448e+07	1.0093e+07	304473	316598	2.45249e+06	8.70835e+06	275547	279138	1.19201	0.253396	0.904616	0.59375	0.492173
Com_2068_neg	7-Hydroxy-3,4-dihydrocarbostyril	C9 H9 N O2	163.063	5.271	144.045	No results	No results	Full match	Organoheterocyclic compounds	Quinolines and derivatives	Quinolones and derivatives	Hydroquinolones	1.70358e+07	7.56966e+06	5.67283e+06	1.74227e+07	4.90086e+06	7.36953e+06	1.78584e+07	1.12432e+07	1.53682e+07	1.43719e+07	8.24462e+06	1.22549e+07	1.10509e+07	1.08971e+07	4.70446e+06	5.48582e+06	1.08127	0.112729	0.88404	0.4375	0.652673
Com_2077_neg	PC 16:0_22:6;O	C46 H80 N O9 P	867.547	10.994	866.54	No results	Invalid mass	No results					1.23201e+07	385456	458159	6.49308e+06	386879	375937	1.5114e+07	1.20688e+07	5.79605e+06	8.17836e+06	447426	405436	2.66125e+07	2.06618e+07	395476	342568	0.757521	-0.400643	0.943375	0.46875	0.549787
Com_2091_neg	12-Hydroxydodecanoic acid	C12 H24 O3	216.172	7.23	215.165	Full match	No results	No results	Organic acids and derivatives	Hydroxy acids and derivatives	Medium-chain hydroxy acids and derivatives	Medium-chain hydroxy acids and derivatives	8.7426e+06	6.08909e+06	8.72635e+06	2.48501e+07	8.88906e+06	1.34797e+07	1.10999e+07	2.15507e+07	2.45794e+07	1.3179e+07	1.5581e+07	1.6281e+07	1.92022e+07	5.33229e+06	2.544e+07	2.66545e+07	0.707199	-0.499812	0.180313	0.71875	1.03591
Com_2113_neg	PC 18:0_20:3;3O	C46 H86 N O11 P	905.6	11.207	904.593	No results	Invalid mass	No results					1.59397e+07	610536	728675	1.93504e+07	612457	620215	2.02534e+07	1.30584e+07	2.04948e+07	1.57614e+07	699566	687594	2.60991e+07	1.13419e+07	615534	570243	0.933181	-0.0997708	0.982523	0.484375	0.516794
Com_2122_neg	Fumaric acid	C4 H4 O4	116.01	2.27	115.003	No results	Invalid mass	No results	Organic acids and derivatives	Carboxylic acids and derivatives	Dicarboxylic acids and derivatives	Dicarboxylic acids and derivatives	1.29723e+07	1.35402e+07	6.88996e+06	2.55175e+07	1.69095e+07	2.15729e+07	2.23399e+07	1.28278e+07	2.29337e+07	1.32644e+07	2.64233e+07	2.76987e+07	1.95864e+07	1.18729e+07	1.61164e+07	2.45458e+07	0.816109	-0.293166	0.239591	0.671875	0.960729
Com_2165_neg	11-keto Testosterone (CRM)	C19 H26 O3	348.194	5.476	347.187	Invalid mass	No results	No results					2.68663e+06	4.88868e+06	8.67412e+06	6.01473e+06	1.7979e+06	3.32873e+06	3.2376e+06	2.77086e+06	4.24752e+06	1.45355e+07	1.18463e+07	2.52888e+07	3.27713e+06	3.96864e+06	4.49554e+06	3.95645e+06	0.466367	-1.10046	0.0916	0.75	1.28857
Com_2166_neg	3-[4-methyl-1-(2-methylpropanoyl)-3-oxocyclohexyl]butanoic acid	C15 H24 O4	268.168	6.675	267.161	Full match	No results	No results					6.34463e+06	3.62758e+06	4.93004e+06	6.34357e+06	1.52114e+07	1.31881e+07	2.48074e+07	2.42243e+07	5.50728e+06	6.76641e+06	3.51631e+06	5.71933e+06	1.7852e+07	1.57773e+07	2.00314e+07	2.28621e+07	1.00658	0.00946001	0.97096	0.5	0.0477613
Com_218_neg	2-Hydroxyvaleric acid	C5 H10 O3	118.062	5.244	117.055	Invalid mass	Invalid mass	No results	Lipids and lipid-like molecules	Fatty Acyls	Fatty acids and conjugates	Hydroxy fatty acids	7.43623e+07	5.2994e+07	9.19847e+07	6.05524e+07	1.45726e+08	1.95581e+08	1.2524e+08	1.76237e+08	6.38992e+07	5.56965e+07	6.48264e+07	1.03075e+08	9.88524e+07	1.77269e+08	1.68506e+08	1.80479e+08	1.01104	0.0158392	0.965785	0.484375	0.0724598
Com_2213_neg	3-Hydroxyvaleric acid	C5 H10 O3	118.062	5.127	117.055	No results	Invalid mass	No results	Lipids and lipid-like molecules	Fatty Acyls	Fatty acids and conjugates	Hydroxy fatty acids	9.76852e+06	1.39763e+07	1.01058e+07	1.91955e+07	1.57519e+07	1.82439e+07	2.40525e+07	1.54314e+07	1.52023e+07	1.79766e+07	1.61722e+07	2.20626e+07	1.53621e+07	1.26077e+07	1.71353e+07	2.01931e+07	0.925494	-0.111704	0.421685	0.578125	0.75226
Com_2227_neg	S-Sulfo-L-cysteine	C3 H7 N O5 S2	200.976	1.32	199.969	No results	No results	Full match	Organic acids and derivatives	Carboxylic acids and derivatives	Amino acids, peptides, and analogues	S-sulfo-L-cysteines	3.33605e+06	1.20389e+07	1.33268e+07	1.29062e+07	1.25269e+07	1.19354e+07	6.02447e+06	6.98787e+06	7.5691e+06	6.0109e+06	3.83855e+06	5.72148e+06	3.35912e+06	5.37663e+06	5.71891e+06	4.79086e+06	1.86579	0.899786	0.0180543	0.84375	1.78361
Com_223_neg	LPC 18:3	C26 H48 N O7 P	563.323	8.422	562.316	No results	Invalid mass	No results	Lipids and lipid-like molecules	Glycerophospholipids	Glycerophosphocholines	Phosphocholines	1.37746e+08	1.4142e+08	1.73027e+08	1.02856e+08	1.6982e+08	1.39326e+08	1.04695e+08	1.85467e+08	1.00225e+08	1.42898e+08	1.34294e+08	1.49625e+08	1.2584e+08	1.86743e+08	1.57819e+08	1.86564e+08	0.974958	-0.0365884	0.797653	0.546875	0.391223
Com_2244_neg	L-arginine	C6 H14 N4 O2	174.111	1.245	173.104	No results	No results	Full match	Organic acids and derivatives	Carboxylic acids and derivatives	Amino acids, peptides, and analogues	L-alpha-amino acids	1.88236e+07	1.85656e+07	1.9556e+07	2.58933e+07	1.67584e+07	1.92282e+07	1.4065e+07	1.90435e+07	1.77584e+07	2.26556e+07	2.17564e+07	2.44787e+07	1.59604e+07	1.67362e+07	1.27425e+07	1.33484e+07	1.04467	0.0630487	0.599734	0.609375	0.798914
Com_2252_neg	N-acetyl-L-ornithine	C7 H14 N2 O3	174.1	1.385	173.092	No results	No results	Full match	Organic acids and derivatives	Carboxylic acids and derivatives	Amino acids, peptides, and analogues	N-acyl-L-alpha-amino acids	2.02854e+07	1.3208e+07	2.01299e+07	1.35395e+07	1.0729e+07	1.52072e+07	1.40182e+07	1.98609e+07	1.96489e+07	1.39835e+07	2.22165e+07	2.00857e+07	1.2663e+07	1.28555e+07	1.04309e+07	7.25741e+06	1.06578	0.0919043	0.543988	0.625	0.546729
Com_227_neg	16-Hydroxyhexadecanoic acid	C16 H32 O3	254.225	9.564	253.217	Invalid mass	No results	No match	Lipids and lipid-like molecules	Fatty Acyls	Fatty acids and conjugates	Long-chain fatty acids	1.88148e+08	1.12562e+08	2.12132e+08	1.00274e+08	1.0556e+08	8.96749e+07	9.30655e+07	1.38976e+08	2.51167e+08	8.80902e+07	1.19733e+08	8.82289e+07	1.29496e+08	5.33155e+07	1.63286e+08	1.54162e+08	0.993235	-0.00979266	0.853401	0.46875	0.552238
Com_230_neg	Lysops 22:6	C28 H44 N O9 P	569.273	8.756	568.266	No results	No results	Full match	Lipids and lipid-like molecules	Glycerophospholipids	Glycerophosphoethanolamines	2-acyl-sn-glycero-3-phosphoethanolamines	1.6752e+08	2.4578e+08	2.7328e+08	1.23908e+08	2.21544e+08	2.10632e+08	9.7709e+07	1.23971e+08	1.13707e+08	9.17556e+07	1.64101e+08	1.70629e+08	7.91831e+07	1.14071e+08	1.63199e+08	1.81992e+08	1.35759	0.441043	0.118339	0.75	0.936189
Com_2314_neg	3-Hydroxydecanoic acid	C10 H20 O3	188.141	6.533	187.133	Full match	No results	Full match	Organic acids and derivatives	Hydroxy acids and derivatives	Medium-chain hydroxy acids and derivatives	Medium-chain hydroxy acids and derivatives	7.23759e+06	6.57195e+06	8.37117e+06	2.19089e+07	8.47386e+06	1.1053e+07	1.40407e+07	1.73195e+07	1.62822e+07	1.39035e+07	1.33545e+07	1.59388e+07	1.69801e+07	4.86753e+06	2.24458e+07	2.05997e+07	0.763649	-0.389018	0.240401	0.671875	0.972544
Com_2315_neg	Prostaglandin H1	C20 H34 O5	336.23	7.259	335.223	Invalid mass	No results	No match	Lipids and lipid-like molecules	Fatty Acyls	Eicosanoids	Prostaglandins and related compounds	1.7965e+07	5.02563e+06	6.263e+06	1.15835e+07	4.37749e+06	5.55228e+06	2.34697e+07	1.49505e+07	9.60701e+06	1.06786e+07	5.93397e+06	1.66602e+07	1.85772e+07	1.77666e+07	3.46304e+06	1.02975e+07	0.959163	-0.0601514	0.762405	0.53125	0.516002
Com_2337_neg	PC 16:0_20:5;4O	C44 H78 N O12 P	889.532	9.58	888.525	No results	Invalid mass	No results					8.44503e+06	637378	655412	1.08381e+07	599150	615944	1.29817e+07	1.16524e+07	9.74974e+06	1.45047e+07	648606	526974	2.29431e+07	1.91522e+07	517964	638549	0.675944	-0.565023	0.860401	0.546875	0.490031
Com_2421_neg	Prostaglandin K2	C20 H30 O5	332.199	6.785	331.192	Invalid mass	No results	No results	Lipids and lipid-like molecules	Fatty Acyls	Eicosanoids	Prostaglandins and related compounds	1.50318e+07	3.09476e+06	2.73266e+06	9.68931e+06	1.36586e+06	1.94503e+06	1.11538e+07	1.6791e+07	7.13229e+06	6.82909e+06	7.16512e+06	2.57081e+07	1.13112e+07	1.26775e+07	4.19045e+06	3.69995e+06	0.785178	-0.348908	0.315515	0.625	0.948647
Com_2453_neg	PC 16:0_20:4;4O	C44 H80 N O12 P	891.55	9.887	890.543	No results	Invalid mass	No results					1.25611e+07	806383	961108	1.97309e+07	683628	672554	7.98103e+06	1.46864e+07	1.57685e+07	8.07898e+06	590225	595906	2.20227e+07	1.56427e+07	682650	623285	0.907479	-0.140064	0.945107	0.5625	0.410486
Com_246_neg	LPC 17:0	C25 H52 N O7 P	555.354	9.586	554.347	No results	Invalid mass	No results	Lipids and lipid-like molecules	Glycerophospholipids	Glycerophosphocholines	Phosphocholines	1.14037e+08	1.01035e+08	1.18769e+08	9.80347e+07	1.48856e+08	1.63606e+08	1.28068e+08	9.91857e+07	1.10799e+08	6.40911e+07	9.53439e+07	8.43666e+07	1.4997e+08	1.00709e+08	1.16522e+08	1.39234e+08	1.1284	0.174276	0.27078	0.65625	0.657786
Com_2484_neg	LPE O-18:2	C23 H46 N O6 P	463.307	9.756	462.299	No results	Full match	No results					7.58368e+06	1.16555e+07	1.50512e+07	4.05953e+06	1.56035e+07	1.9692e+07	4.77826e+06	7.86133e+06	4.15849e+06	3.9425e+06	1.06506e+07	1.58693e+07	6.70079e+06	8.57605e+06	1.14848e+07	1.54836e+07	1.12254	0.166761	0.72904	0.5625	0.515568
Com_2493_neg	Inositol	C6 H12 O6	180.063	1.818	179.055	No results	No results	Full match	Organic oxygen compounds	Organooxygen compounds	Alcohols and polyols	Cyclohexanols	1.96003e+07	1.70275e+07	1.07236e+07	1.61587e+07	6.44745e+06	6.76649e+06	1.49357e+07	1.32478e+07	1.33305e+07	1.43978e+07	1.4744e+07	8.10128e+06	1.42083e+07	1.29803e+07	1.1935e+07	1.40025e+07	1.01165	0.0167076	0.796318	0.5625	0.292279
Com_25_neg	LPE 20:4	C25 H44 N O7 P	501.286	8.758	500.278	No results	Full match	No results	Lipids and lipid-like molecules	Glycerophospholipids	Glycerophosphoethanolamines	1-acyl-sn-glycero-3-phosphoethanolamines	1.21644e+09	2.23455e+09	1.97693e+09	7.94471e+08	1.90566e+09	1.77402e+09	6.68273e+08	1.08125e+09	7.52709e+08	6.89566e+08	1.23622e+09	1.21825e+09	6.15772e+08	9.7062e+08	1.38694e+09	1.70732e+09	1.35841	0.441914	0.194287	0.6875	1.23658
Com_250_neg	LPC 19:0	C27 H56 N O7 P	583.386	10.589	582.379	No results	Invalid mass	No results	Lipids and lipid-like molecules	Glycerophospholipids	Glycerophosphocholines	Phosphocholines	9.9695e+07	6.89888e+07	1.27072e+08	9.82609e+07	1.34434e+08	1.37262e+08	1.27633e+08	7.24644e+07	8.55997e+07	5.94881e+07	8.44664e+07	1.01632e+08	1.72386e+08	9.72675e+07	1.3323e+08	1.35597e+08	0.995567	-0.0064092	0.935174	0.515625	0.105633
Com_252_neg	Prostaglandin A2	C20 H30 O4	316.204	6.914	315.197	Invalid mass	No results	No match	Lipids and lipid-like molecules	Fatty Acyls	Eicosanoids	Prostaglandins and related compounds	5.36096e+07	2.63838e+07	2.7447e+07	3.43962e+07	1.34548e+07	1.90914e+07	2.4886e+07	3.5734e+07	3.8512e+07	7.5744e+07	6.40112e+07	2.44602e+08	5.90405e+07	5.26261e+07	4.22657e+07	3.36487e+07	0.384966	-1.3772	0.00953613	0.90625	1.43911
Com_2526_neg	Traumatic acid	C12 H20 O4	228.136	6.102	227.129	No results	No results	Full match	Lipids and lipid-like molecules	Fatty Acyls	Fatty acids and conjugates	Medium-chain fatty acids	1.07713e+07	4.01165e+06	4.99561e+06	6.50932e+06	6.59273e+06	8.08002e+06	1.73086e+07	1.60756e+07	1.07119e+07	1.1533e+07	5.7004e+06	9.11074e+06	1.92264e+07	9.60438e+06	1.21697e+07	1.4939e+07	0.799445	-0.32293	0.219024	0.671875	0.878433
Com_253_neg	Quinaldic acid	C10 H7 N O2	173.047	5.36	172.04	Full match	No results	Full match	Organoheterocyclic compounds	Quinolines and derivatives	Quinoline carboxylic acids	Quinoline carboxylic acids	1.449e+08	2.75416e+06	2.81695e+06	1.5527e+08	1.15162e+06	926901	1.40282e+08	5.21537e+07	1.25975e+08	1.28616e+08	1.66432e+06	1.54177e+06	7.84336e+07	4.87435e+07	884080	944818	1.29331	0.371067	0.804989	0.625	0.502625
Com_2535_neg	4-[2-(2-oxo-1-imidazolidinyl)ethyl]-1lambda~6~,4-thiazinane-1,1-dione	C9 H17 N3 O3 S	248.101	1.388	247.093	Invalid mass	No match	No results					5.71133e+06	7.48309e+06	6.65606e+06	5.26492e+06	6.45221e+06	1.76308e+07	1.35395e+07	1.18523e+07	9.96015e+06	1.05381e+07	1.05272e+07	6.22591e+06	9.37552e+06	1.66478e+07	9.91306e+06	8.79123e+06	0.909868	-0.13627	0.421821	0.609375	0.578626
Com_2536_neg	PC 18:0_20:4;3O	C46 H84 N O11 P	903.584	10.818	902.578	No results	Invalid mass	No results					3.35663e+06	366586	422127	8.46612e+06	369682	357248	1.73808e+07	2.46977e+06	4.66307e+06	1.84008e+07	401094	368745	2.10042e+07	2.20809e+06	358825	321811	0.695396	-0.524093	0.884515	0.5	0.590444
Com_2560_neg	Propionyl-L-carnitine	C10 H19 N O4	217.131	5.755	216.124	No results	No results	Full match	Lipids and lipid-like molecules	Fatty Acyls	Fatty acid esters	Acyl carnitines	1.60599e+06	1.2342e+06	2.37505e+06	2.85345e+06	7.63433e+06	1.93167e+07	5.65312e+06	1.17825e+07	3.20553e+06	1.72835e+06	2.38723e+06	3.17824e+06	7.7647e+06	2.12524e+07	1.54803e+07	1.22675e+07	0.77984	-0.35875	0.559903	0.640625	0.49547
Com_2561_neg	Prostaglandin A1 ethyl ester	C22 H36 O4	346.251	8.128	345.244	Invalid mass	No results	No results	Lipids and lipid-like molecules	Fatty Acyls	Eicosanoids	Prostaglandins and related compounds	1.63827e+07	1.39194e+07	8.72352e+06	7.76115e+06	6.90395e+06	7.13241e+06	4.2986e+06	1.0129e+07	4.83464e+06	5.9742e+06	1.51498e+06	4.32564e+06	1.32883e+07	5.98612e+06	4.8661e+06	8.67498e+06	1.52129	0.605299	0.0883428	0.765625	1.18611
Com_2566_neg	2-Mercaptobenzothiazole	C7 H5 N S2	166.986	5.883	165.978	Full match	No results	No results	Organoheterocyclic compounds	Benzothiazoles	Not available	Benzothiazoles	210842	4.48398e+06	1.69591e+06	222908	3.02929e+06	5.18523e+06	201987	189422	219066	442004	2.27676e+06	6.9412e+06	193375	194096	944332	836399	1.26332	0.337224	0.786806	0.53125	0.251699
Com_257_neg	3-Oxo-7alpha,12alpha-hydroxy-5beta-cholanoic acid	C24 H38 O5	406.272	6.58	405.265	No results	No results	Full match	Lipids and lipid-like molecules	Steroids and steroid derivatives	Bile acids, alcohols and derivatives	Dihydroxy bile acids, alcohols and derivatives	1.23375e+07	1.08489e+07	4.05182e+06	3.1202e+07	1.10498e+07	3.65739e+07	2.00092e+07	2.69822e+07	1.16387e+07	1.27552e+07	3.0589e+07	1.01003e+08	1.98441e+07	1.68605e+07	2.17844e+07	2.37602e+07	0.642454	-0.638334	0.292899	0.609375	0.712747
Com_2582_neg	(±)9(10)-DiHOME	C18 H34 O4	314.246	7.16	313.239	Full match	No results	Full match					1.75366e+07	1.2153e+07	1.3061e+07	1.47522e+07	1.11562e+07	1.86424e+07	1.40412e+07	1.52294e+07	1.21625e+07	1.24862e+07	1.23063e+07	1.17325e+07	1.05673e+07	1.08714e+07	1.32613e+07	1.19405e+07	1.22285	0.290248	0.0186141	0.828125	1.43271
Com_2631_neg	Cytidine-5'-monophosphate	C9 H14 N3 O8 P	323.052	1.376	322.045	No results	Full match	Full match	Nucleosides, nucleotides, and analogues	Pyrimidine nucleotides	Pyrimidine ribonucleotides	Pyrimidine ribonucleoside monophosphates	6.06234e+06	2.13773e+06	2.79338e+06	7.74649e+06	4.3782e+06	3.23107e+06	1.1226e+07	8.22609e+06	8.8498e+06	7.22397e+06	1.69912e+06	2.98855e+06	2.00065e+07	1.27166e+07	2.66319e+06	7.37444e+06	0.721029	-0.471871	0.617357	0.5625	0.412711
Com_2643_neg	Valproic acid	C8 H16 O2	144.114	5.792	189.113	No results	No results	Full match	Lipids and lipid-like molecules	Fatty Acyls	Fatty acids and conjugates	Methyl-branched fatty acids	5.14897e+06	299312	279224	6.65519e+06	348404	516926	9.94971e+06	3.02088e+06	6.73632e+06	1.30505e+07	1.05612e+06	1.08541e+06	1.9899e+07	6.34692e+06	511663	349055	0.534692	-0.903221	0.431399	0.671875	0.801907
Com_266_neg	Methylmalonic acid	C4 H6 O4	118.026	3.12	117.018	Invalid mass	Invalid mass	No results	Organic acids and derivatives	Carboxylic acids and derivatives	Dicarboxylic acids and derivatives	Dicarboxylic acids and derivatives	3.48631e+07	2.54403e+07	2.86539e+07	3.22982e+07	2.7592e+07	2.45951e+07	2.17947e+07	2.95957e+07	4.12926e+07	4.75515e+07	3.54003e+07	5.5008e+07	2.56835e+07	1.92566e+07	3.21749e+07	5.80866e+07	0.714995	-0.483995	0.0797154	0.765625	1.08816
Com_2681_neg	PC 18:2_20:4	C46 H80 N O8 P	851.559	11.171	850.552	No results	Invalid mass	No results					1.65472e+07	161339	187963	6.66724e+06	155969	163897	1.58198e+07	9.86399e+06	8.14895e+06	1.40952e+07	184866	174401	7.48357e+06	5.98898e+06	162546	150057	1.36217	0.445907	0.893952	0.5625	0.633647
Com_270_neg	L-Threonic acid	C4 H8 O5	136.036	1.331	135.029	Invalid mass	Invalid mass	No results	Organic oxygen compounds	Organooxygen compounds	Carbohydrates and carbohydrate conjugates	Sugar acids and derivatives	1.61854e+08	1.20305e+08	1.24788e+08	1.17248e+08	1.069e+08	1.47143e+08	1.73962e+08	1.97411e+08	1.93432e+08	1.60068e+08	6.76205e+07	9.62316e+07	1.6518e+08	1.80122e+08	5.55641e+07	8.88553e+07	1.14154	0.190976	0.296047	0.609375	0.846073
Com_274_neg	FAHFA 18:2/20:4	C38 H62 O4	582.463	9.867	581.456	No results	Full match	No results					2.13015e+08	1.90293e+08	2.47359e+08	1.50528e+08	1.64021e+08	1.50941e+08	1.18419e+08	1.60707e+08	9.849e+07	1.1459e+08	8.7837e+07	7.95447e+07	8.6883e+07	9.66596e+07	1.40656e+08	1.31951e+08	1.66778	0.737928	0.000383246	0.96875	2.83501
Com_2746_neg	L-Ascorbic acid 2-sulfate	C6 H8 O9 S	255.989	1.555	254.982	Full match	No results	No results	Organoheterocyclic compounds	Dihydrofurans	Furanones	Butenolides	3.96674e+06	1.60727e+07	1.19281e+07	5.26997e+06	5.90507e+06	7.15458e+06	1.95985e+06	2.42922e+06	5.54277e+06	4.17302e+06	1.11907e+07	1.79598e+07	2.53135e+06	2.42923e+06	4.66296e+06	6.15321e+06	1.00079	0.00114197	0.995188	0.484375	0.282401
Com_2755_neg	N1-(3-amino-4-chlorophenyl)-2-[2,4-di(tert-pentyl)phenoxy]acetamide	C24 H33 Cl N2 O2	416.224	6.208	415.216	Full match	No results	No results					682347	592169	762553	708649	596377	647350	687414	651590	664608	628667	624531	609139	606728	537865	655684	576529	1.08661	0.119831	0.0537334	0.75	0.170047
Com_2784_neg	Lysopc 18:1	C26 H52 N O7 P	521.349	9.918	520.341	No results	No results	Full match	Lipids and lipid-like molecules	Glycerophospholipids	Glycerophosphocholines	Phosphocholines	8.39435e+06	7.96908e+06	7.82042e+06	9.72211e+06	1.46514e+07	1.39018e+07	1.04349e+07	9.7919e+06	9.02812e+06	6.71037e+06	9.59663e+06	8.78073e+06	1.6152e+07	1.0213e+07	1.08493e+07	1.29817e+07	0.980717	-0.0280913	0.911764	0.53125	0.0850406
Com_2785_neg	Trenbolone acetate	C20 H24 O3	312.173	7.355	311.166	No results	No results	Full match	Lipids and lipid-like molecules	Steroids and steroid derivatives	Steroid esters	Steroid esters	406991	385404	777319	174944	1.21501e+06	5.72784e+06	1.60458e+06	4.07158e+06	465415	1.07174e+06	2.04558e+06	1.21784e+06	7.05961e+06	1.22169e+07	2.01823e+07	1.24022e+07	0.253499	-1.97995	0.0699655	0.78125	1.4823
Com_279_neg	Adenosine 5'-monophosphate	C10 H14 N5 O7 P	347.063	1.386	346.056	Full match	Full match	Full match	Nucleosides, nucleotides, and analogues	Purine nucleotides	Purine ribonucleotides	Purine ribonucleoside monophosphates	494810	337374	341888	293396	560675	497504	699839	347756	955600	816423	390360	408094	2.00659e+08	1.36402e+07	327379	1.53916e+07	0.015363	-6.0244	0.0695997	0.765625	1.79106
Com_2790_neg	LNAPE 18:2/N-2:0	C25 H46 N O8 P	519.297	9.558	518.289	No results	Full match	No results					5.22905e+06	1.9227e+06	1.92204e+06	5.17418e+06	1.9818e+06	2.32351e+06	1.02194e+07	2.08249e+06	5.53154e+06	7.05431e+06	1.94439e+06	1.70163e+06	1.85278e+07	5.24069e+06	1.83634e+06	2.08881e+06	0.702442	-0.509549	0.607077	0.546875	0.685537
Com_2811_neg	PC 18:0_20:5;3O	C46 H82 N O11 P	901.57	11.107	900.563	No results	Invalid mass	No results					2.07659e+06	285340	349977	3.29146e+06	292308	294807	5.72781e+06	3.30046e+06	4.99079e+06	7.68487e+06	329890	328169	1.44516e+07	3.59629e+06	302418	270222	0.488785	-1.03273	0.656104	0.609375	0.563461
Com_2835_neg	MGDG O-24:4_16:0	C49 H88 O9	880.673	10.243	879.665	No results	Invalid mass	No results					1.59816e+07	1.8727e+07	1.99822e+07	1.6777e+07	1.28187e+07	1.21676e+07	1.16907e+07	1.10844e+07	1.11844e+07	6.68419e+06	8.65179e+06	1.04371e+07	7.89308e+06	6.34147e+06	1.13538e+07	1.61102e+07	1.51583	0.60011	0.00701783	0.890625	2.41508
Com_284_neg	1-Palmitoyl-Sn-Glycero-3-Phosphocholine	C24 H50 N O7 P	495.333	9.707	494.326	No results	No results	Full match	Lipids and lipid-like molecules	Glycerophospholipids	Glycerophosphocholines	1-acyl-sn-glycero-3-phosphocholines	1.27555e+08	1.18459e+08	1.93793e+08	1.10057e+08	1.41945e+08	1.73396e+08	1.10561e+08	1.07228e+08	1.04146e+08	1.02768e+08	1.3756e+08	1.381e+08	1.40612e+08	1.19691e+08	1.36887e+08	1.70275e+08	1.03138	0.0445813	0.838308	0.46875	0.447161
Com_2842_neg	FAHFA 18:0/20:2	C38 H70 O4	590.526	11.144	589.519	No results	Full match	No results					1.04121e+07	1.21015e+07	1.40659e+07	9.91594e+06	6.75801e+06	7.79778e+06	6.23481e+06	9.69096e+06	7.36759e+06	5.75089e+06	6.90479e+06	6.4859e+06	6.13989e+06	5.67787e+06	1.01746e+07	1.14691e+07	1.28358	0.360173	0.0898384	0.75	1.23997
Com_2859_neg	Acetylcarnitine	C9 H17 N O4	203.115	5.628	202.108	No results	No results	Full match	Lipids and lipid-like molecules	Fatty Acyls	Fatty acid esters	Acyl carnitines	8.57963e+06	1.85626e+07	3.86617e+06	9.07439e+06	9.60632e+06	8.19932e+06	8.54401e+06	6.47874e+06	5.19125e+06	5.77009e+06	7.94261e+06	1.75386e+07	9.45644e+06	7.30014e+06	5.35955e+06	7.22633e+06	1.10833	0.148381	0.64592	0.65625	0.561576
Com_287_neg	Adrenic acid	C22 H36 O2	332.272	10.484	331.264	Full match	Full match	No results	Lipids and lipid-like molecules	Fatty Acyls	Fatty acids and conjugates	Very long-chain fatty acids	6.71383e+07	1.68267e+08	6.41398e+07	9.06831e+07	1.10954e+08	1.71953e+08	1.04861e+08	1.1125e+08	5.08004e+07	6.08123e+07	7.2186e+07	7.78939e+07	4.94462e+07	6.30063e+07	1.04983e+08	1.19377e+08	1.48578	0.571217	0.0424096	0.78125	1.7939
Com_2881_neg	LPE O-18:1	C23 H48 N O6 P	465.322	10.391	464.315	No results	Full match	No results					3.22489e+06	1.20069e+07	1.22187e+07	2.16775e+06	1.34737e+07	1.30833e+07	2.37013e+06	4.04725e+06	1.53316e+06	1.66572e+06	1.02952e+07	1.59701e+07	2.88899e+06	5.17565e+06	1.1274e+07	1.40734e+07	0.995489	-0.00652255	0.878509	0.53125	0.418341
Com_2891_neg	2,3-dinor Prostaglandin E1	C18 H30 O5	308.197	7.548	307.189	Invalid mass	No results	No results	Lipids and lipid-like molecules	Fatty Acyls	Eicosanoids	Prostaglandins and related compounds	1.04283e+07	6.5347e+06	7.01206e+06	9.81977e+06	4.65557e+06	5.30476e+06	4.68747e+06	7.01895e+06	1.3824e+07	1.33083e+07	8.99748e+06	2.04549e+07	6.95546e+06	4.06595e+06	8.46063e+06	1.01061e+07	0.643609	-0.635744	0.0854684	0.734375	1.30241
Com_29_neg	Elaidic acid	C18 H34 O2	282.256	10.459	281.249	Full match	No results	No results	Lipids and lipid-like molecules	Fatty Acyls	Fatty acids and conjugates	Long-chain fatty acids	1.43156e+09	1.34221e+09	1.56256e+09	1.41799e+09	1.11759e+09	1.179e+09	1.14836e+09	1.31657e+09	1.19644e+09	8.56935e+08	8.60157e+08	9.29347e+08	1.08475e+09	6.88319e+08	1.0968e+09	1.36935e+09	1.30113	0.379764	0.00947345	0.875	1.97241
Com_2902_neg	N-lactoyl-phenylalanine	C12 H15 N O4	237.1	5.623	236.093	No results	No results	Full match	Organic acids and derivatives	Carboxylic acids and derivatives	Amino acids, peptides, and analogues	Phenylalanine and derivatives	4.92891e+06	8.83965e+06	1.86949e+06	7.1541e+06	5.53655e+06	5.86148e+06	6.65099e+06	3.27447e+06	4.91926e+06	3.31011e+06	7.15119e+06	2.03643e+07	6.73167e+06	4.20742e+06	4.03457e+06	4.92649e+06	0.792805	-0.334961	0.589431	0.53125	0.784459
Com_294_neg	3-Hydroxybutyric acid	C4 H8 O3	104.046	3.442	103.039	Invalid mass	Invalid mass	No results	Organic acids and derivatives	Hydroxy acids and derivatives	Beta hydroxy acids and derivatives	Beta hydroxy acids and derivatives	8.26758e+07	6.08132e+07	1.54404e+08	8.03399e+07	7.54102e+07	9.1076e+07	9.71674e+07	1.03995e+08	1.10446e+08	1.23234e+08	9.64426e+07	1.37726e+08	7.69819e+07	6.10209e+07	1.14725e+08	9.97403e+07	0.90926	-0.137235	0.464472	0.65625	0.573856
Com_2974_neg	15(R),19(R)-Hydroxy prostaglandin F2α	C20 H34 O6	370.236	6.211	369.229	Full match	No results	Full match	Lipids and lipid-like molecules	Fatty Acyls	Eicosanoids	Prostaglandins and related compounds	1.29068e+07	7.64965e+06	4.71133e+06	8.02084e+06	4.03356e+06	5.47338e+06	9.88204e+06	1.26372e+07	6.27561e+06	7.18175e+06	3.036e+06	6.64796e+06	1.43163e+07	7.5394e+06	2.554e+06	6.1924e+06	1.21531	0.281322	0.354074	0.640625	0.624204
Com_2983_neg	19(R)-hydroxy Prostaglandin A2	C20 H30 O5	332.199	7.061	331.192	Invalid mass	No results	No results	Lipids and lipid-like molecules	Fatty Acyls	Eicosanoids	Prostaglandins and related compounds	6.67114e+06	873781	934507	3.30797e+06	204458	420662	8.71869e+06	3.59526e+06	3.19673e+06	4.46139e+06	1.76339e+06	5.33019e+06	1.70854e+07	9.01706e+06	1.18081e+06	1.05025e+06	0.573896	-0.801138	0.207705	0.6875	1.07372
Com_2992_neg	LPE 20:1	C25 H50 N O7 P	507.332	10.218	506.325	No results	Full match	No results	Lipids and lipid-like molecules	Glycerophospholipids	Glycerophosphoethanolamines	1-acyl-sn-glycero-3-phosphoethanolamines	4.19051e+06	7.37598e+06	5.99072e+06	5.21086e+06	1.31254e+07	1.1863e+07	6.2633e+06	7.93844e+06	4.71897e+06	3.59819e+06	7.85259e+06	9.28358e+06	7.89286e+06	8.27233e+06	8.99274e+06	1.10403e+07	1.00497	0.00715765	0.963472	0.546875	0.130991
Com_3_neg	LysoPE 18:0	C23 H48 N O7 P	481.317	9.244	480.309	No results	No results	Full match	Lipids and lipid-like molecules	Glycerophospholipids	Glycerophosphoethanolamines	1-acyl-sn-glycero-3-phosphoethanolamines	5.58296e+09	5.85638e+09	7.20915e+09	5.12564e+09	5.95632e+09	6.5928e+09	5.37633e+09	4.90142e+09	5.44024e+09	5.15911e+09	6.06741e+09	5.61168e+09	4.87861e+09	4.82458e+09	5.42672e+09	6.44343e+09	1.06269	0.0877251	0.332584	0.625	0.861738
Com_3007_neg	(2S)-4-Oxo-2-phenyl-3,4-dihydro-2H-chromen-7-yl beta-D-glucopyranoside	C21 H22 O8	448.142	6.791	447.135	Invalid mass	No results	No results					454384	356465	922872	490791	674832	520915	686191	670399	649557	410997	2.54777e+06	724170	2.83394e+06	691626	1.14966e+06	1.38975e+06	0.459424	-1.1221	0.0450329	0.796875	1.14261
Com_3071_neg	Tetradecanedioic acid	C14 H26 O4	258.183	6.871	257.176	Full match	No results	Full match	Lipids and lipid-like molecules	Fatty Acyls	Fatty acids and conjugates	Long-chain fatty acids	1.4749e+07	6.08248e+06	7.95698e+06	1.45149e+07	5.66636e+06	6.55235e+06	5.74045e+06	7.81547e+06	1.40654e+07	1.33817e+07	8.85175e+06	1.38422e+07	8.94781e+06	4.95319e+06	8.45056e+06	9.29506e+06	0.844601	-0.243658	0.318284	0.65625	0.800966
Com_3079_neg	3-(4,5-diphenyl-1H-imidazol-2-yl)pyridine	C20 H15 N3	297.13	1.336	296.122	Invalid mass	No results	No results					3.79126e+06	4.14139e+06	4.14323e+06	3.28222e+06	4.064e+06	5.04764e+06	5.27711e+06	7.54491e+06	3.23883e+06	4.2205e+06	8.23364e+06	9.47653e+06	4.87587e+06	6.11065e+06	5.53091e+06	5.31119e+06	0.793473	-0.333746	0.191033	0.734375	0.719788
Com_3141_neg	3-amino-1H-pyrazolo[4,3-c]pyridine-4,6-diol	C6 H6 N4 O2	166.047	1.313	165.039	Invalid mass	No results	No results					1.0969e+07	1.38242e+07	9.79251e+06	1.32781e+07	1.09515e+07	1.10049e+07	1.27277e+07	1.12061e+07	1.24593e+07	8.65471e+06	1.01565e+07	1.50699e+07	1.0658e+07	1.35627e+07	8.11805e+06	1.18036e+07	1.03615	0.0512374	0.579865	0.421875	0.529161
Com_3168_neg	MGDG 18:2_22:2	C49 H86 O10	894.641	9.867	893.633	No results	Invalid mass	No results					1.49264e+07	1.42463e+07	1.60838e+07	7.82677e+06	9.28141e+06	9.33797e+06	7.0509e+06	1.16209e+07	5.20206e+06	6.63792e+06	4.65747e+06	3.29997e+06	4.98625e+06	5.22877e+06	8.36129e+06	7.90517e+06	1.95282	0.965561	0.000673557	0.9375	2.56322
Com_3169_neg	Cytidine 5'-Monophosphate-N-Acetylneuraminic Acid	C20 H31 N4 O16 P	614.149	1.396	613.141	No results	No results	Full match	Nucleosides, nucleotides, and analogues	Pyrimidine nucleotides	Pyrimidine nucleotide sugars	Pyrimidine nucleotide sugars	7.70097e+06	5.59465e+06	3.35678e+06	7.69165e+06	5.06559e+06	7.87684e+06	1.06909e+07	6.93412e+06	8.33008e+06	5.02953e+06	6.8754e+06	6.7169e+06	1.55144e+07	7.39771e+06	4.76038e+06	6.27508e+06	0.901675	-0.149321	0.632843	0.53125	0.470722
Com_3199_neg	LPC 24:0	C32 H66 N O7 P	653.465	11.087	652.457	No results	Invalid mass	No results	Lipids and lipid-like molecules	Glycerophospholipids	Glycerophosphocholines	Phosphocholines	9.33884e+06	1.00994e+07	8.81439e+06	6.79607e+06	8.11544e+06	1.1629e+07	6.25638e+06	7.48493e+06	8.05395e+06	6.92142e+06	7.23071e+06	1.20302e+07	6.71139e+06	9.98797e+06	1.15512e+07	1.15303e+07	0.925926	-0.111031	0.557703	0.5625	0.606089
Com_3262_neg	LPA 18:2	C21 H39 O7 P	434.243	8.89	433.236	No results	Full match	No results	Lipids and lipid-like molecules	Glycerophospholipids	Glycerophosphates	1,2-diacylglycerol-3-phosphates	1.16752e+07	1.19166e+07	1.37995e+07	1.16702e+07	1.26045e+07	1.38403e+07	1.0765e+07	1.18209e+07	1.18748e+07	9.84689e+06	1.1552e+07	1.20224e+07	1.1013e+07	1.08502e+07	1.19511e+07	1.36504e+07	1.05748	0.0806244	0.235788	0.640625	0.80536
Com_328_neg	Eicosapentaenoic acid	C20 H30 O2	302.224	9.262	301.217	Full match	No results	Full match	Lipids and lipid-like molecules	Fatty Acyls	Fatty acids and conjugates	Long-chain fatty acids	1.08298e+08	1.7606e+08	1.21073e+08	6.89206e+07	1.37244e+08	7.66583e+07	6.25306e+07	6.72701e+07	1.03676e+08	5.97105e+07	5.979e+07	3.37228e+07	3.03296e+07	3.73771e+07	6.73484e+07	7.64677e+07	1.7464	0.804385	0.0144686	0.859375	2.24008
Com_3294_neg	Gentisic acid	C7 H6 O4	154.026	5.341	153.019	No results	No results	Full match	Benzenoids	Benzene and substituted derivatives	Benzoic acids and derivatives	Hydroxybenzoic acid derivatives	5.60479e+06	5.71716e+06	4.43229e+06	5.93306e+06	4.63032e+06	5.20848e+06	5.65725e+06	4.65862e+06	6.17051e+06	4.04369e+06	7.16776e+06	6.96927e+06	6.09095e+06	1.50594e+07	4.07344e+06	4.04482e+06	0.780345	-0.357816	0.357719	0.625	0.57764
Com_3329_neg	Resolvin E1	C20 H30 O5	350.21	6.819	349.202	Full match	No results	No results	Lipids and lipid-like molecules	Fatty Acyls	Eicosanoids	Hydroxyeicosapentaenoic acids	1.54268e+07	665305	719772	1.2382e+07	587752	619167	1.38995e+07	1.38853e+07	8.16904e+06	9.43913e+06	2.67041e+06	6.39476e+06	1.14767e+07	1.01679e+07	2.05649e+06	1.89399e+06	1.11321	0.154725	0.396022	0.5	0.917315
Com_3330_neg	N-Tigloylglycine	C7 H11 N O3	157.073	5.203	156.066	Invalid mass	No results	No results	Organic acids and derivatives	Carboxylic acids and derivatives	Amino acids, peptides, and analogues	N-acyl-alpha amino acids	5.38973e+06	3.35561e+06	6.71437e+06	4.48556e+06	6.42283e+06	8.95992e+06	5.29027e+06	7.64024e+06	4.94207e+06	3.33964e+06	6.1114e+06	6.66725e+06	6.44158e+06	1.48128e+07	1.05919e+07	9.19808e+06	0.77705	-0.36392	0.331469	0.625	0.750698
Com_3356_neg	Monobutyl phthalate	C12 H14 O4	222.089	5.708	221.082	No results	No results	Full match	Benzenoids	Benzene and substituted derivatives	Benzoic acids and derivatives	Benzoic acid esters	1.28871e+06	166625	167507	1.40649e+06	150149	147777	1.48706e+06	1.23945e+06	1.14607e+06	971638	156688	139781	1.48808e+06	956133	136485	133669	1.18041	0.239283	0.797752	0.65625	0.531192
Com_336_neg	LPC 22:5	C30 H52 N O7 P	615.354	9.062	614.347	No results	Invalid mass	No results	Lipids and lipid-like molecules	Glycerophospholipids	Glycerophosphocholines	Phosphocholines	1.01257e+07	8.47174e+07	5.90707e+07	5.36258e+07	1.11253e+08	1.12064e+08	4.6624e+07	6.31137e+07	6.3393e+07	4.89232e+07	7.6519e+07	6.72829e+07	5.78132e+07	6.31951e+07	1.11207e+08	1.33389e+08	0.86951	-0.201725	0.383647	0.609375	0.834361
Com_3377_neg	8,12-iso-iPF2α-VI	C20 H34 O5	336.228	7.068	381.226	Invalid mass	No results	No results	Lipids and lipid-like molecules	Fatty Acyls	Eicosanoids	Prostaglandins and related compounds	6.50418e+06	7.58496e+06	7.55081e+06	8.56548e+06	6.65611e+06	1.02176e+07	4.08045e+06	7.67408e+06	8.61311e+06	5.92945e+06	7.10207e+06	7.13728e+06	7.08521e+06	6.10807e+06	7.7654e+06	8.22041e+06	1.01506	0.0215598	0.952761	0.53125	0.273694
Com_3387_neg	PC 18:0_22:5;O	C48 H84 N O9 P	895.579	10.895	894.571	No results	Invalid mass	No results					7.25661e+06	748432	861826	7.00079e+06	731359	727982	7.85853e+06	1.38541e+06	6.74145e+06	4.64655e+06	818885	752841	1.4194e+07	2.529e+06	732588	642679	0.855528	-0.225113	0.909319	0.484375	0.4793
Com_34_neg	LPI 20:4	C29 H49 O12 P	620.297	9.171	619.29	No results	Full match	No results	Lipids and lipid-like molecules	Glycerophospholipids	Glycerophosphoinositols	Phosphatidylinositols	9.86329e+08	1.08771e+09	1.00094e+09	4.50596e+08	6.42586e+08	7.67274e+08	2.89229e+08	8.58637e+08	4.25349e+08	4.62114e+08	4.70377e+08	5.10799e+08	4.26653e+08	6.84567e+08	6.0421e+08	7.22805e+08	1.41246	0.498214	0.140762	0.75	1.5203
Com_341_neg	all-cis-4,7,10,13,16-Docosapentaenoic acid	C22 H34 O2	330.256	9.988	329.249	Full match	No results	Full match	Lipids and lipid-like molecules	Fatty Acyls	Fatty acids and conjugates	Very long-chain fatty acids	9.67328e+07	1.54377e+08	8.45227e+07	8.07242e+07	1.36544e+08	1.10108e+08	7.50485e+07	7.699e+07	7.87899e+07	5.54886e+07	5.18276e+07	4.56325e+07	5.46395e+07	5.06606e+07	1.03009e+08	1.32422e+08	1.42374	0.509685	0.0368043	0.796875	1.8611
Com_3455_neg	2-Methoxyestrone	C19 H24 O3	300.173	6.899	299.165	Full match	No results	Full match	Lipids and lipid-like molecules	Steroids and steroid derivatives	Estrane steroids	Estrogens and derivatives	3.00487e+06	2.29355e+06	3.27069e+06	2.04109e+06	929991	1.1216e+06	1.0335e+06	2.1695e+06	2.37793e+06	5.19015e+06	4.7112e+06	1.25866e+07	3.258e+06	2.78141e+06	3.37671e+06	2.41499e+06	0.432318	-1.20983	0.0101826	0.890625	1.46625
Com_346_neg	LPI 18:2	C27 H49 O12 P	596.296	9.289	595.289	No results	Full match	No results	Lipids and lipid-like molecules	Glycerophospholipids	Glycerophosphoinositols	Phosphatidylinositols	1.10955e+08	1.02695e+08	1.52416e+08	6.43979e+07	1.05037e+08	1.44763e+08	1.02503e+08	1.23768e+08	5.25744e+07	3.722e+07	5.66578e+07	6.83325e+07	7.29514e+07	1.15801e+08	1.08817e+08	1.14412e+08	1.44637	0.532437	0.0356879	0.75	1.55171
Com_3515_neg	2-Methylbutyl beta-D-glucopyranoside	C11 H22 O6	296.147	4.999	295.14	Invalid mass	No results	No results					2.02046e+06	3.34169e+06	711130	2.63959e+06	1.1276e+06	5.15476e+06	2.9642e+06	5.20608e+06	3.28467e+06	548176	2.05192e+06	3.15986e+06	2.07576e+06	1.37671e+07	7.40208e+06	6.19755e+06	0.601903	-0.732396	0.459908	0.625	0.558871
Com_3581_neg	ent-8-iso Prostaglandin F2α	C20 H34 O5	354.241	6.564	353.234	Full match	No results	Full match	Lipids and lipid-like molecules	Fatty Acyls	Eicosanoids	Prostaglandins and related compounds	9.64733e+06	2.14941e+06	1.5232e+06	8.37727e+06	1.8143e+06	2.2748e+06	1.25202e+07	8.72833e+06	5.86397e+06	4.93099e+06	1.88637e+06	3.38811e+06	1.31213e+07	6.69214e+06	2.13662e+06	2.87423e+06	1.15017	0.20185	0.954473	0.5	0.539137
Com_3597_neg	Dehydroepiandrosterone	C19 H28 O2	288.209	7.067	333.207	No results	No results	Full match	Lipids and lipid-like molecules	Steroids and steroid derivatives	Androstane steroids	Androgens and derivatives	3.00528e+06	991985	1.03289e+06	2.76019e+06	686421	962829	2.41433e+06	2.87069e+06	1.74531e+06	2.59334e+06	2.00826e+06	5.08514e+06	3.80748e+06	3.05595e+06	1.52383e+06	1.67559e+06	0.685028	-0.545765	0.116122	0.703125	0.942794
Com_363_neg	Allantoin	C4 H6 N4 O3	158.043	1.326	157.036	No results	Invalid mass	No results	Organoheterocyclic compounds	Azoles	Imidazoles	Imidazoles	9.68898e+07	7.8015e+07	8.68884e+07	1.15625e+08	8.31581e+07	1.05744e+08	1.25194e+08	1.05639e+08	1.42173e+08	1.04255e+08	1.11588e+08	1.29002e+08	8.38267e+07	1.27902e+08	8.46274e+07	8.09086e+07	0.92233	-0.116645	0.476238	0.609375	0.667612
Com_370_neg	PC 16:0_20:5;3O	C44 H78 N O11 P	873.535	10.663	872.528	No results	Invalid mass	No results					2.66863e+07	340074	405337	5.83642e+07	351210	347248	1.3755e+08	3.83406e+07	5.34498e+07	5.0215e+07	379689	310431	1.53476e+08	7.52066e+07	307232	293157	0.786437	-0.346598	0.939883	0.46875	0.50942
Com_3704_neg	Tetrahydrocorticosterone	C21 H34 O4	350.246	6.925	349.239	No results	No results	Full match	Lipids and lipid-like molecules	Steroids and steroid derivatives	Hydroxysteroids	21-hydroxysteroids	351150	177853	192505	648646	256662	167511	252377	200639	2.08246e+06	3.89073e+06	1.84094e+06	5.3061e+06	230136	199121	326091	423760	0.157164	-2.66966	0.0295357	0.8125	1.38672
Com_3708_neg	N-Acetyl-aspartic acid	C6 H9 N O5	175.047	1.852	174.04	No results	No results	Full match	Organic acids and derivatives	Carboxylic acids and derivatives	Amino acids, peptides, and analogues	Aspartic acid and derivatives	1.15459e+07	9.09242e+06	5.89415e+06	1.16527e+07	8.18352e+06	1.13767e+07	1.11496e+07	8.79547e+06	8.45791e+06	6.11335e+06	7.53365e+06	1.07603e+07	9.28448e+06	8.53759e+06	5.44319e+06	6.31853e+06	1.24406	0.315061	0.0838775	0.765625	1.59669
Com_3728_neg	Docosatrienoic Acid	C22 H38 O2	334.288	11.071	333.28	Full match	No results	No results	Lipids and lipid-like molecules	Fatty Acyls	Fatty acids and conjugates	Very long-chain fatty acids	3.36453e+06	7.01267e+06	2.99966e+06	3.33785e+06	7.91746e+06	9.86709e+06	5.91553e+06	8.01864e+06	3.65405e+06	2.63786e+06	3.44159e+06	3.33758e+06	4.54403e+06	2.99465e+06	6.4566e+06	7.89359e+06	1.3854	0.4703	0.177885	0.703125	1.04547
Com_3736_neg	PC 18:0_20:4;2O	C46 H84 N O10 P	887.588	11.17	886.581	No results	Invalid mass	No results					475617	1.15323e+06	343619	532960	292246	299623	494709	410153	475853	437940	337958	332174	444542	426546	297155	274323	1.32237	0.403131	0.27369	0.65625	0.580174
Com_3747_neg	Estrone	C18 H22 O2	316.168	6.193	315.161	Invalid mass	No results	No results	Lipids and lipid-like molecules	Steroids and steroid derivatives	Estrane steroids	Estrogens and derivatives	1.49684e+06	2.43843e+06	2.61711e+06	1.61328e+06	425092	1.35492e+06	1.29941e+06	2.55719e+06	2.01015e+06	3.59408e+06	9.64123e+06	1.41797e+07	3.85217e+06	5.23829e+06	3.12403e+06	1.95359e+06	0.316615	-1.6592	0.00660309	0.90625	2.53562
Com_3774_neg	N-Acetylneuraminic acid	C11 H19 N O9	309.106	1.355	308.099	Full match	Full match	Full match	Organic oxygen compounds	Organooxygen compounds	Carbohydrates and carbohydrate conjugates	N-acylneuraminic acids	6.38936e+06	8.93269e+06	6.73649e+06	6.2303e+06	4.56795e+06	5.66661e+06	6.84242e+06	5.8445e+06	8.05093e+06	5.44795e+06	5.56786e+06	6.57638e+06	6.69219e+06	7.35507e+06	5.42252e+06	6.37799e+06	0.994551	-0.00788227	0.887534	0.484375	0.131262
Com_379_neg	Gluconic acid	C6 H12 O7	196.058	1.309	195.05	Full match	No results	Full match	Organic oxygen compounds	Organooxygen compounds	Carbohydrates and carbohydrate conjugates	Sugar acids and derivatives	2.62587e+07	2.60468e+07	2.71144e+07	2.68496e+07	4.69816e+07	8.51854e+07	5.21602e+07	8.21513e+07	3.26158e+07	2.49057e+07	2.49452e+07	4.17463e+07	6.43934e+07	8.36835e+07	8.13489e+07	8.26209e+07	0.854418	-0.226987	0.551925	0.53125	0.407364
Com_3792_neg	6,8-di(tert-butyl)-4-oxo-4H-chromene-2-carboxylic acid	C18 H22 O4	302.152	7.378	301.145	Full match	No results	No results					4.5682e+06	4.4065e+06	4.35884e+06	5.08684e+06	1.42051e+06	1.90715e+06	2.31822e+06	2.50391e+06	3.16166e+06	4.44105e+06	6.07904e+06	5.94024e+06	3.12514e+06	3.42944e+06	3.61791e+06	2.76525e+06	0.816044	-0.293281	0.224506	0.65625	0.670068
Com_38_neg	3-Indoxyl sulphate	C8 H7 N O4 S	213.009	5.153	212.002	Full match	Full match	Full match	Organic acids and derivatives	Organic sulfuric acids and derivatives	Arylsulfates	Arylsulfates	7.9497e+07	8.87877e+08	7.58715e+08	8.08678e+07	2.91695e+08	4.48411e+08	2.98367e+07	3.6207e+07	1.72937e+08	1.29939e+08	1.12061e+09	1.34345e+09	3.68531e+07	9.39111e+07	3.82067e+08	4.06566e+08	0.708863	-0.496421	0.522856	0.625	0.817349
Com_380_neg	23-Nordeoxycholic acid	C23 H38 O4	378.277	7.431	377.27	No results	No results	Full match					1.61663e+06	1.57257e+07	4.83824e+07	1.77072e+07	924970	1.77527e+06	2.09464e+06	2.01301e+06	6.06691e+06	4.71036e+07	2.58729e+07	7.0971e+07	2.13541e+06	1.15326e+06	2.45247e+06	2.36208e+06	0.570713	-0.809162	0.531468	0.671875	0.36649
Com_3811_neg	LPA 16:0	C19 H39 O7 P	410.244	9.034	409.236	No results	Full match	Full match	Lipids and lipid-like molecules	Glycerophospholipids	Glycerophosphates	1,2-diacylglycerol-3-phosphates	1.13711e+07	3.18402e+06	3.40265e+06	1.04675e+07	3.77138e+06	3.97208e+06	1.2047e+07	1.11413e+07	1.04427e+07	1.01813e+07	3.14366e+06	3.58063e+06	1.01339e+07	9.58299e+06	3.46169e+06	4.08275e+06	1.08693	0.120261	0.849662	0.625	0.584639
Com_3849_neg	N-Acetyl-L-methionine	C7 H13 N O3 S	191.061	5.232	190.054	Full match	No results	Full match	Organic acids and derivatives	Carboxylic acids and derivatives	Amino acids, peptides, and analogues	Methionine and derivatives	4.31459e+06	7.2097e+06	5.54313e+06	8.05409e+06	7.11639e+06	9.71911e+06	8.36049e+06	5.6129e+06	7.31999e+06	5.40146e+06	8.8009e+06	1.36593e+07	8.0312e+06	6.53284e+06	7.21044e+06	7.13566e+06	0.872661	-0.196506	0.345189	0.59375	0.818608
Com_3894_neg	Xanthurenic acid	C10 H7 N O4	205.035	5.247	250.033	Invalid mass	No results	No results	Organoheterocyclic compounds	Quinolines and derivatives	Quinoline carboxylic acids	Quinoline carboxylic acids	6.25647e+06	385834	371942	7.54474e+06	394715	329685	6.98835e+06	3.76925e+06	5.45875e+06	5.05025e+06	230269	236001	5.58889e+06	3.70051e+06	203641	231087	1.25806	0.331195	0.667537	0.703125	0.591005
Com_39_neg	11,12-Epoxy-(5Z,8Z,11Z)-icosatrienoic acid	C20 H32 O3	320.235	7.97	319.228	Full match	No results	Full match	Lipids and lipid-like molecules	Fatty Acyls	Eicosanoids	Hepoxilins	8.48062e+08	7.42665e+08	5.02757e+08	4.26368e+08	3.92028e+08	5.70948e+08	2.29143e+08	6.52045e+08	1.95457e+08	2.33893e+08	8.6447e+07	2.29334e+08	4.40978e+08	2.86313e+08	1.51961e+08	2.49545e+08	2.32881	1.21959	0.00171844	0.890625	1.62319
Com_3903_neg	LPA 18:0	C21 H43 O7 P	438.275	10.142	437.268	No results	Full match	Full match	Lipids and lipid-like molecules	Glycerophospholipids	Glycerophosphates	1,2-diacylglycerol-3-phosphates	1.05834e+07	7.82629e+06	9.16494e+06	1.02277e+07	8.00834e+06	7.44244e+06	7.5193e+06	5.54535e+06	9.26412e+06	7.55428e+06	7.01415e+06	8.74564e+06	8.26207e+06	6.06654e+06	7.08809e+06	1.05226e+07	1.0279	0.0397055	0.813917	0.546875	0.316054
Com_4_neg	LPC 18:0	C26 H54 N O7 P	569.369	10.145	568.362	No results	Invalid mass	No results	Lipids and lipid-like molecules	Glycerophospholipids	Glycerophosphocholines	Phosphocholines	4.59098e+09	4.80835e+09	5.52704e+09	4.7684e+09	4.38626e+09	4.63425e+09	4.1408e+09	3.05234e+09	4.34786e+09	4.24746e+09	4.61973e+09	5.39181e+09	4.86235e+09	3.30451e+09	4.41553e+09	5.63381e+09	0.975161	-0.0362874	0.763013	0.46875	0.473704
Com_402_neg	Pseudouridine	C9 H12 N2 O6	244.069	1.388	243.062	Full match	Full match	Full match	Nucleosides, nucleotides, and analogues	Nucleoside and nucleotide analogues	Not available	Nucleoside and nucleotide analogues	1.00563e+08	9.4132e+07	1.28697e+08	1.13079e+08	5.81413e+07	7.68778e+07	9.7061e+07	8.08116e+07	1.29208e+08	1.40598e+08	1.04843e+08	1.27702e+08	7.95103e+07	1.11519e+08	6.65602e+07	5.63668e+07	0.917993	-0.123446	0.669757	0.59375	0.427625
Com_4050_neg	Aldosterone	C21 H28 O5	360.194	6.162	359.187	Full match	No results	No results	Lipids and lipid-like molecules	Steroids and steroid derivatives	Hydroxysteroids	21-hydroxysteroids	2.20363e+06	367990	453911	746997	332556	403774	804960	334832	4.17503e+06	4.07039e+06	1.54817e+06	1.40896e+06	646885	303419	282935	642271	0.431918	-1.21117	0.18745	0.625	0.766752
Com_413_neg	FAHFA 16:0/18:2	C34 H62 O4	534.463	10.24	533.456	No results	Full match	No results					1.26662e+08	1.31691e+08	1.34096e+08	9.55513e+07	8.77025e+07	7.08814e+07	7.35079e+07	1.12697e+08	8.82327e+07	6.8879e+07	6.46954e+07	5.05049e+07	6.16183e+07	5.52154e+07	8.51296e+07	9.13176e+07	1.47242	0.558188	0.00708319	0.875	2.0906
Com_4173_neg	LPE O-18:0	C23 H50 N O6 P	467.338	10.541	466.331	No results	Full match	No results					2.54182e+06	5.88594e+06	5.67214e+06	2.5472e+06	5.09111e+06	5.10204e+06	2.15939e+06	2.74633e+06	1.44347e+06	1.54265e+06	3.6474e+06	5.88914e+06	2.63664e+06	3.3708e+06	4.8153e+06	6.08292e+06	1.07876	0.109369	0.627829	0.515625	0.505778
Com_4191_neg	Nor-9-carboxy-δ9-THC	C21 H28 O4	344.199	6.393	343.192	Full match	No results	No results	Organoheterocyclic compounds	Benzopyrans	1-benzopyrans	2,2-dimethyl-1-benzopyrans	374466	349040	391184	2.83535e+06	313028	327183	507400	373491	5.50138e+06	2.26631e+06	6.54139e+06	1.38851e+06	346347	349009	344563	297068	0.321178	-1.63855	0.171814	0.5625	0.862318
Com_42_neg	LPE 18:2	C23 H44 N O7 P	477.285	8.822	476.278	No results	Full match	Full match	Lipids and lipid-like molecules	Glycerophospholipids	Glycerophosphoethanolamines	1-acyl-sn-glycero-3-phosphoethanolamines	7.9428e+08	8.95022e+08	1.34444e+09	4.8055e+08	8.33102e+08	7.67705e+08	4.21814e+08	6.10926e+08	4.2399e+08	3.66875e+08	5.62391e+08	6.67103e+08	4.22583e+08	6.7639e+08	7.77885e+08	8.25856e+08	1.30166	0.380354	0.171939	0.703125	1.36757
Com_420_neg	2-Furoic acid	C5 H4 O3	112.015	2.05	111.008	Invalid mass	Invalid mass	No results	Organoheterocyclic compounds	Furans	Furoic acid and derivatives	Furoic acids	6.25995e+07	6.25353e+07	6.94396e+07	7.7327e+07	6.67558e+07	6.43963e+07	4.95718e+07	5.46419e+07	5.39565e+07	5.25581e+07	3.75177e+07	7.98117e+07	4.20457e+07	2.92569e+07	4.85252e+07	5.63925e+07	1.26796	0.342515	0.0446964	0.8125	1.50492
Com_4219_neg	PE 16:0_22:6;O	C43 H74 N O9 P	779.496	10.251	778.489	No results	Invalid mass	No results					5.09823e+06	504176	559863	1.15263e+07	414473	423594	6.94539e+06	1.89143e+06	6.7012e+06	3.69668e+06	413509	405878	5.81193e+06	2.29094e+06	398095	404509	1.35983	0.443424	0.790142	0.34375	0.576941
Com_4246_neg	12-oxo Phytodienoic Acid	C18 H28 O3	292.204	7.41	291.197	Full match	No results	No results	Lipids and lipid-like molecules	Fatty Acyls	Eicosanoids	Prostaglandins and related compounds	1.02743e+07	782049	862587	6.79258e+06	358252	433296	6.27944e+06	9.96674e+06	5.01777e+06	4.79776e+06	721603	2.0773e+06	6.16086e+06	5.48086e+06	612114	743820	1.3958	0.481088	0.969987	0.59375	0.568351
Com_4251_neg	20-Hydroxy-(5Z,8Z,11Z,14Z)-eicosatetraenoic acid	C20 H32 O3	320.235	8.229	319.228	Full match	No results	Full match	Lipids and lipid-like molecules	Fatty Acyls	Fatty acids and conjugates	Long-chain fatty acids	8.59095e+06	4.53638e+06	3.8957e+06	1.12693e+07	2.71215e+06	3.25413e+06	7.08436e+06	9.93525e+06	6.09206e+06	7.60882e+06	3.62815e+06	5.63181e+06	1.02025e+07	5.77274e+06	1.85833e+06	2.8544e+06	1.17479	0.232404	0.568635	0.578125	0.793649
Com_4258_neg	Oleoyl-L-α-lysophosphatidic acid	C21 H41 O7 P	436.259	9.474	435.252	Full match	Full match	No results	Lipids and lipid-like molecules	Glycerophospholipids	Glycerophosphates	1-acylglycerol-3-phosphates	6.58263e+06	5.40111e+06	4.76042e+06	9.00084e+06	7.31876e+06	6.64135e+06	7.72236e+06	7.27815e+06	8.30261e+06	7.53673e+06	5.32747e+06	5.41632e+06	8.91674e+06	7.54669e+06	6.16474e+06	7.79312e+06	0.959673	-0.0593848	0.676703	0.59375	0.327894
Com_4269_neg	LPA 20:4	C23 H39 O7 P	458.243	9.169	457.236	No results	Full match	No results	Lipids and lipid-like molecules	Glycerophospholipids	Glycerophosphates	1,2-diacylglycerol-3-phosphates	6.51298e+06	9.93589e+06	1.00254e+07	8.03507e+06	8.11801e+06	1.07604e+07	7.198e+06	7.11927e+06	3.86437e+06	3.92446e+06	4.25034e+06	5.51471e+06	4.70561e+06	5.69472e+06	4.64174e+06	6.02259e+06	1.75317	0.809969	2.0585e-05	1	3.51007
Com_427_neg	LPC 15:0	C23 H48 N O7 P	527.322	8.786	526.315	No results	Invalid mass	No results	Lipids and lipid-like molecules	Glycerophospholipids	Glycerophosphocholines	Phosphocholines	1.02467e+08	9.48829e+07	1.106e+08	1.01997e+08	9.96534e+07	1.26638e+08	1.02909e+08	9.92803e+07	8.40281e+07	8.96121e+07	1.00073e+08	1.00415e+08	9.19936e+07	1.10203e+08	9.80649e+07	1.03165e+08	1.07829	0.108743	0.109148	0.703125	0.770313
Com_4294_neg	SM 42:7;3O	C47 H83 N2 O7 P	864.595	11.371	863.587	No results	Invalid mass	No results					7.69107e+06	459390	537789	8.22963e+06	470180	484088	7.96542e+06	5.01571e+06	6.76024e+06	4.78449e+06	503774	475280	1.02288e+07	4.8393e+06	448031	434244	1.08355	0.115769	0.911672	0.59375	0.579195
Com_43_neg	ST 27:1;O;S	C27 H46 O4 S	466.311	8.543	465.304	No results	Full match	Full match					7.74349e+08	7.53555e+08	8.60516e+08	9.77661e+08	6.51006e+08	7.42081e+08	7.83966e+08	4.15092e+08	6.7192e+08	6.05098e+08	5.33435e+08	6.58084e+08	5.03988e+08	6.41208e+08	1.1885e+09	6.21725e+08	1.0985	0.135538	0.441086	0.734375	0.563432
Com_4327_neg	Prostaglandin E2	C20 H32 O5	352.225	6.853	351.218	No results	No results	Full match	Lipids and lipid-like molecules	Fatty Acyls	Eicosanoids	Prostaglandins and related compounds	6.80999e+06	879672	824971	6.93506e+06	495646	805082	7.64027e+06	7.65214e+06	4.14226e+06	5.12477e+06	1.54658e+06	3.69213e+06	5.72634e+06	4.69439e+06	1.15997e+06	1.18494e+06	1.17496	0.232615	0.674557	0.5	0.609648
Com_4369_neg	Lysopc 14:0	C22 H46 N O7 P	467.301	8.563	466.293	No results	No results	Full match	Lipids and lipid-like molecules	Glycerophospholipids	Glycerophosphocholines	1-acyl-sn-glycero-3-phosphocholines	2.86601e+06	5.50571e+06	5.61057e+06	4.70635e+06	5.53456e+06	7.24958e+06	5.03965e+06	5.38973e+06	2.80401e+06	5.66627e+06	6.32256e+06	4.33623e+06	2.11421e+06	6.93934e+06	4.60431e+06	6.9685e+06	1.054	0.0758726	0.592603	0.53125	0.414257
Com_4400_neg	3-Methyladipic acid	C7 H12 O4	160.073	5.391	159.065	Invalid mass	No results	No results	Lipids and lipid-like molecules	Fatty Acyls	Fatty acids and conjugates	Medium-chain fatty acids	6.04673e+06	5.65852e+06	4.53151e+06	5.77024e+06	6.7253e+06	6.98584e+06	8.20457e+06	6.76226e+06	7.83695e+06	4.97871e+06	6.73471e+06	1.06085e+07	5.4228e+06	1.00449e+07	7.47332e+06	8.90199e+06	0.817475	-0.290753	0.136976	0.703125	1.21043
Com_4408_neg	18-β-Glycyrrhetinic acid	C30 H46 O4	470.339	8.707	469.332	Full match	No results	No results	Lipids and lipid-like molecules	Prenol lipids	Triterpenoids	Triterpenoids	2.20022e+06	2.37707e+06	813649	1.11703e+06	1.67295e+06	2.17737e+06	3.2507e+06	4.12864e+06	3.7409e+06	550881	2.79725e+06	7.3345e+06	1.80927e+06	8.10486e+06	1.06889e+07	7.77631e+06	0.414402	-1.2709	0.120054	0.75	1.18033
Com_4438_neg	3-Hydroxysebacic acid	C10 H18 O5	218.115	5.516	217.108	No results	Full match	No results	Organic acids and derivatives	Hydroxy acids and derivatives	Medium-chain hydroxy acids and derivatives	Medium-chain hydroxy acids and derivatives	1.55005e+06	1.13091e+06	2.29967e+06	1.7561e+06	1.78551e+06	1.97651e+06	2.52646e+06	2.73775e+06	2.82947e+06	1.80284e+06	1.42722e+06	2.9902e+06	1.67556e+06	1.74348e+06	2.751e+06	3.068e+06	0.861941	-0.214339	0.358521	0.640625	0.550585
Com_4454_neg	Jasmonic acid	C12 H18 O3	210.125	7.016	209.118	Full match	No results	No results	Lipids and lipid-like molecules	Fatty Acyls	Lineolic acids and derivatives	Jasmonic acids	5.89957e+06	162021	178790	6.93787e+06	167988	162089	5.45231e+06	4.14954e+06	2.94221e+06	3.38429e+06	196078	175532	3.67152e+06	2.80288e+06	171749	232494	1.70219	0.767389	0.812257	0.53125	0.579241
Com_4493_neg	PC 16:0_20:5	C44 H78 N O8 P	825.56	11.032	824.552	No results	Invalid mass	No results					9.11921e+06	360398	428374	5.86299e+06	368889	364333	9.60093e+06	2.9346e+06	1.14704e+07	5.9462e+06	418339	389100	9.37977e+06	6.76317e+06	373738	328626	0.828067	-0.27218	0.875755	0.5625	0.528584
Com_45_neg	Palmitic acid	C16 H32 O2	256.24	10.241	255.233	Full match	No results	No results	Lipids and lipid-like molecules	Fatty Acyls	Fatty acids and conjugates	Long-chain fatty acids	7.76672e+08	9.15363e+08	8.58205e+08	5.78194e+08	5.53094e+08	4.67709e+08	4.61143e+08	7.02639e+08	5.23207e+08	3.98307e+08	4.04997e+08	3.81109e+08	3.76819e+08	3.27367e+08	5.65149e+08	6.86186e+08	1.4504	0.536451	0.0126709	0.859375	2.09819
Com_452_neg	Hippuric acid	C9 H9 N O3	179.058	5.318	178.05	Full match	No results	Full match	Benzenoids	Benzene and substituted derivatives	Benzoic acids and derivatives	Hippuric acids	3.76055e+07	5.60072e+07	2.86675e+07	8.96232e+07	3.73329e+07	4.53609e+07	3.28947e+07	3.6851e+07	8.59165e+07	1.19609e+07	6.29154e+07	8.83898e+07	3.39734e+07	1.31743e+08	1.74502e+07	2.51976e+07	0.796296	-0.328623	0.996359	0.484375	0.324467
Com_4543_neg	10-Hydroxydecanoic acid	C10 H20 O3	188.141	6.755	187.133	Full match	Full match	Full match	Organic acids and derivatives	Hydroxy acids and derivatives	Medium-chain hydroxy acids and derivatives	Medium-chain hydroxy acids and derivatives	4.95348e+06	3.89424e+06	2.82077e+06	8.15645e+06	3.98014e+06	6.19847e+06	5.62414e+06	4.80354e+06	8.53715e+06	6.21778e+06	9.53597e+06	1.08862e+07	6.08773e+06	2.73143e+06	4.62285e+06	5.81657e+06	0.742734	-0.429083	0.194584	0.71875	1.40154
Com_4553_neg	12-epi Leukotriene B4	C20 H32 O4	318.219	8.17	317.212	Invalid mass	No results	No results					5.01986e+06	305639	308980	4.25635e+06	274815	303613	4.99172e+06	9.02003e+06	2.79899e+06	5.33679e+06	1.00559e+06	2.70897e+06	5.41034e+06	4.27312e+06	417840	664789	1.08244	0.114292	0.515181	0.609375	0.842897
Com_4562_neg	L-Glutathione (reduced)	C10 H17 N3 O6 S	307.083	1.367	306.076	Full match	No results	Full match	Organic acids and derivatives	Carboxylic acids and derivatives	Amino acids, peptides, and analogues	Peptides	3.75315e+06	7.4531e+06	3.9528e+06	4.45902e+06	5.12341e+06	6.14592e+06	5.84775e+06	4.68316e+06	4.51201e+06	3.72104e+06	6.98703e+06	6.26638e+06	6.24333e+06	5.64207e+06	6.12917e+06	6.05465e+06	0.90918	-0.137362	0.37172	0.640625	0.58181
Com_4581_neg	LNAPE 16:0/N-24:7	C45 H76 N O8 P	789.518	10.371	788.51	No results	Invalid mass	No results					5.57874e+06	352866	428175	7.88892e+06	396444	373637	8.46323e+06	3.24594e+06	4.69942e+06	4.96116e+06	366802	364051	6.31578e+06	5.32284e+06	340146	320520	1.17792	0.236247	0.885506	0.359375	0.543901
Com_46_neg	Glycerophospho-N-palmitoyl ethanolamine	C21 H44 N O7 P	453.286	9.161	452.278	Full match	Full match	Full match	Lipids and lipid-like molecules	Glycerophospholipids	Glycerophosphoethanolamines	Glycero-3-phospho-N-acyl-ethanolamines	4.67785e+08	7.59576e+08	6.37744e+08	4.94151e+08	8.59945e+08	8.14928e+08	4.12988e+08	5.13811e+08	3.89804e+08	4.30169e+08	7.31797e+08	8.269e+08	4.23613e+08	5.94283e+08	7.60118e+08	9.34293e+08	0.974455	-0.037332	0.946182	0.5	0.40225
Com_4622_neg	Proline-hydroxyproline	C10 H16 N2 O4	228.111	1.389	227.103	No results	Full match	No results	Organic acids and derivatives	Carboxylic acids and derivatives	Amino acids, peptides, and analogues	Dipeptides	3.12607e+06	3.05977e+06	4.70978e+06	2.60461e+06	2.32935e+06	3.65117e+06	3.40678e+06	3.84202e+06	4.59353e+06	4.39624e+06	3.21231e+06	4.09436e+06	2.86383e+06	4.04217e+06	2.63404e+06	2.03967e+06	0.958868	-0.0605955	0.822907	0.5625	0.239162
Com_4625_neg	13(S)-HOTrE	C18 H30 O3	294.22	8.315	293.212	Full match	No results	Full match	Lipids and lipid-like molecules	Fatty Acyls	Lineolic acids and derivatives	Lineolic acids and derivatives	9.36077e+06	4.68723e+06	6.81387e+06	5.67644e+06	3.26635e+06	4.14526e+06	6.09986e+06	7.91565e+06	4.82559e+06	7.32829e+06	4.82744e+06	5.16565e+06	5.89066e+06	4.16488e+06	7.52128e+06	6.08795e+06	1.04701	0.0662775	0.922901	0.515625	0.0676782
Com_4633_neg	LPC 20:0	C28 H58 N O7 P	597.402	10.933	596.394	No results	Invalid mass	No results	Lipids and lipid-like molecules	Glycerophospholipids	Glycerophosphocholines	Phosphocholines	4.83163e+06	2.45287e+06	5.21316e+06	2.24055e+06	7.01211e+06	6.05441e+06	4.45334e+06	3.53878e+06	3.13761e+06	2.10213e+06	3.11281e+06	2.75291e+06	6.64652e+06	4.97104e+06	5.57288e+06	6.93985e+06	1.01592	0.0227929	0.88675	0.515625	0.311402
Com_4649_neg	4-Pyridoxic acid	C8 H9 N O4	183.053	5.246	182.045	Full match	Full match	Full match	Organoheterocyclic compounds	Pyridines and derivatives	Pyridinecarboxylic acids and derivatives	Pyridinecarboxylic acids	5.46195e+06	537683	507366	5.79968e+06	481841	524010	5.6655e+06	3.29787e+06	4.7454e+06	4.2327e+06	464961	495364	4.74253e+06	3.15238e+06	375869	372869	1.19879	0.261573	0.774157	0.6875	0.565331
Com_467_neg	FAHFA 18:1/20:3	C38 H66 O4	586.494	10.458	585.487	No results	Full match	No results					1.2228e+08	1.05617e+08	1.33812e+08	1.08247e+08	8.12662e+07	8.08334e+07	8.19429e+07	1.07579e+08	9.10441e+07	6.09221e+07	5.71961e+07	5.74838e+07	7.75518e+07	4.42473e+07	7.98185e+07	1.00681e+08	1.44404	0.530108	0.00716053	0.90625	2.16198
Com_4785_neg	2-Methylbutyroylcarnitine	C12 H23 N O4	245.163	6.277	244.155	No results	No results	Full match	Lipids and lipid-like molecules	Fatty Acyls	Fatty acid esters	Acyl carnitines	1.57015e+06	1.13246e+06	2.4508e+06	2.44812e+06	2.53136e+06	4.07219e+06	1.92063e+06	3.76575e+06	3.06624e+06	1.3678e+06	1.90918e+06	2.58497e+06	3.92992e+06	1.53497e+06	7.17908e+06	5.85378e+06	0.72528	-0.46339	0.384435	0.609375	0.618581
Com_4801_neg	LPS 18:0	C24 H48 N O9 P	525.307	10.401	524.3	No results	Full match	No results	Lipids and lipid-like molecules	Glycerophospholipids	Glycerophosphoserines	Phosphatidylserines	3.17126e+06	1.4808e+06	2.08156e+06	2.85355e+06	2.9716e+06	4.70556e+06	3.39814e+06	1.66801e+06	2.3109e+06	3.65236e+06	1.18693e+06	3.72903e+06	7.02198e+06	2.87729e+06	2.10312e+06	3.15922e+06	0.857518	-0.221761	0.660793	0.578125	0.348054
Com_481_neg	2-Hydroxycaproic acid	C6 H12 O3	132.078	5.58	131.07	Invalid mass	Invalid mass	No results	Lipids and lipid-like molecules	Fatty Acyls	Fatty acids and conjugates	Medium-chain fatty acids	2.96703e+07	3.22232e+07	2.81417e+07	3.30396e+07	6.13845e+07	7.76936e+07	5.9292e+07	6.68179e+07	3.01756e+07	2.50286e+07	2.33013e+07	4.61741e+07	4.99303e+07	7.8039e+07	6.41157e+07	7.9787e+07	0.979098	-0.0304749	0.984467	0.5	0.0354348
Com_4917_neg	Creatine phosphate	C4 H10 N3 O5 P	211.035	1.331	210.028	No results	No results	Full match	Organic acids and derivatives	Carboxylic acids and derivatives	Amino acids, peptides, and analogues	Alpha amino acids and derivatives	4.95193e+06	3.69134e+06	4.29248e+06	5.31692e+06	5.41034e+06	4.59946e+06	4.60142e+06	5.94839e+06	3.78045e+06	4.07753e+06	4.06832e+06	6.81406e+06	2.83716e+06	5.38856e+06	4.63849e+06	5.34972e+06	1.05028	0.0707711	0.52992	0.578125	0.40239
Com_4938_neg	11-Epiprostaglandin E1	C20 H34 O5	336.23	7.895	335.223	Invalid mass	No results	No match	Lipids and lipid-like molecules	Fatty Acyls	Eicosanoids	Prostaglandins and related compounds	3.55585e+06	2.27252e+06	2.45145e+06	3.95871e+06	697559	901817	2.21099e+06	3.36917e+06	2.99934e+06	9.50674e+06	2.95254e+06	5.1612e+06	2.84612e+06	2.6404e+06	993015	1.36576e+06	0.68217	-0.551796	0.370584	0.625	0.826362
Com_496_neg	(+/-)9-HpODE	C18 H32 O4	312.23	6.886	311.223	Full match	No results	Full match	Lipids and lipid-like molecules	Fatty Acyls	Lineolic acids and derivatives	Lineolic acids and derivatives	1.01692e+08	1.06239e+07	9.60478e+06	1.13185e+08	1.16982e+07	1.4917e+07	9.27096e+07	8.24931e+07	6.33338e+07	5.71468e+07	1.68792e+07	1.29721e+07	6.41945e+07	5.71567e+07	9.27834e+06	1.18329e+07	1.49225	0.577493	0.701078	0.59375	0.666394
Com_498_neg	LPC 14:0	C22 H46 N O7 P	513.307	8.328	512.3	No results	Invalid mass	No results	Lipids and lipid-like molecules	Glycerophospholipids	Glycerophosphocholines	Phosphocholines	1.20641e+08	6.92658e+07	7.29462e+07	9.23483e+07	7.18439e+07	5.73648e+07	8.32555e+07	8.67006e+07	6.70022e+07	1.15804e+08	6.37406e+07	6.01162e+07	7.06431e+07	6.23201e+07	8.51035e+07	9.079e+07	1.06311	0.0882924	0.586019	0.625	0.375759
Com_5060_neg	N-Acetylaspartic acid	C6 H9 N O5	175.047	1.51	174.04	Full match	Full match	Full match	Organic acids and derivatives	Carboxylic acids and derivatives	Amino acids, peptides, and analogues	Aspartic acid and derivatives	6.16161e+06	5.79583e+06	3.97787e+06	7.05978e+06	5.1621e+06	6.79191e+06	5.67694e+06	4.12078e+06	5.16309e+06	3.88579e+06	5.36829e+06	7.28306e+06	5.27437e+06	3.96292e+06	3.77068e+06	4.24579e+06	1.14871	0.200014	0.213029	0.703125	1.08956
Com_5088_neg	SM 40:6;3O	C45 H81 N2 O7 P	838.568	11.091	837.561	No results	Invalid mass	No results					3.73518e+06	201246	252901	5.30894e+06	215698	213034	6.05165e+06	4.16202e+06	3.78036e+06	3.73828e+06	234299	227516	7.79923e+06	4.3574e+06	218534	192156	0.980188	-0.0288703	0.990161	0.484375	0.545045
Com_510_neg	LPC 20:5	C28 H48 N O7 P	587.323	8.322	586.316	No results	Invalid mass	No results	Lipids and lipid-like molecules	Glycerophospholipids	Glycerophosphocholines	Phosphocholines	7.03284e+07	7.00652e+07	5.24589e+07	6.6348e+07	8.99009e+07	7.01949e+07	4.5054e+07	4.92104e+07	1.3564e+08	5.37508e+07	6.71931e+07	5.9555e+07	8.07341e+07	5.04334e+07	5.68511e+07	8.13142e+07	0.877174	-0.189066	0.47363	0.421875	0.725337
Com_5109_neg	LPS 18:2	C24 H44 N O9 P	521.275	8.711	520.268	No results	Full match	No results	Lipids and lipid-like molecules	Glycerophospholipids	Glycerophosphoserines	Phosphatidylserines	2.32505e+06	1.96695e+06	2.06639e+06	4.18488e+06	2.0522e+06	2.20078e+06	3.55691e+06	1.77175e+06	1.8325e+06	1.62814e+06	2.04766e+06	1.75018e+06	1.49884e+06	1.62097e+06	1.91505e+06	2.14404e+06	1.39395	0.479175	0.0315083	0.875	1.76963
Com_512_neg	4-Oxoproline	C5 H7 N O3	129.042	2.159	128.034	Invalid mass	Invalid mass	No results	Organic acids and derivatives	Carboxylic acids and derivatives	Amino acids, peptides, and analogues	Proline and derivatives	5.8681e+07	6.47726e+07	5.59507e+07	7.57508e+07	4.86762e+07	6.31469e+07	6.11166e+07	4.88301e+07	3.81392e+07	3.24879e+07	3.57604e+07	3.62292e+07	3.36431e+07	3.13721e+07	2.8646e+07	4.44322e+07	1.69899	0.764681	3.03523e-06	1	2.63295
Com_513_neg	15(R)-Prostaglandin E2	C20 H32 O5	352.225	6.396	351.218	Full match	No results	Full match	Lipids and lipid-like molecules	Fatty Acyls	Eicosanoids	Prostaglandins and related compounds	2.60542e+07	1.55512e+07	2.02039e+07	2.52634e+07	1.41469e+07	1.58276e+07	2.4115e+07	3.13975e+07	1.2266e+07	7.4077e+07	3.60179e+07	7.22371e+07	4.02581e+07	3.90001e+07	3.65341e+07	3.25829e+07	0.503129	-0.991	0.0204789	0.875	1.48687
Com_514_neg	LPE 20:3	C25 H46 N O7 P	503.302	9.146	502.294	No results	Full match	No results	Lipids and lipid-like molecules	Glycerophospholipids	Glycerophosphoethanolamines	1-acyl-sn-glycero-3-phosphoethanolamines	4.42979e+07	9.55422e+07	6.09031e+07	2.92125e+07	1.09568e+08	8.6404e+07	2.61225e+07	4.25935e+07	3.46238e+07	2.00392e+07	5.82093e+07	6.66485e+07	3.25873e+07	4.64546e+07	7.5191e+07	9.50813e+07	1.15346	0.205968	0.642334	0.5625	0.619862
Com_5147_neg	Phenobarbital	C12 H12 N2 O3	232.085	5.427	231.077	Full match	No results	No results	Organoheterocyclic compounds	Diazines	Pyrimidines and pyrimidine derivatives	Barbituric acid derivatives	2.92855e+06	3.33559e+06	2.51963e+06	4.73512e+06	2.5862e+06	7.67488e+06	2.92398e+06	3.70887e+06	4.97104e+06	2.68876e+06	3.93591e+06	6.87319e+06	2.46342e+06	6.07904e+06	2.47892e+06	2.34354e+06	0.955361	-0.0658814	0.891781	0.453125	0.389326
Com_516_neg	8-iso-15-keto Prostaglandin E2	C20 H30 O5	332.199	6.569	331.192	Invalid mass	No results	No results	Lipids and lipid-like molecules	Fatty Acyls	Eicosanoids	Prostaglandins and related compounds	2.22518e+07	1.55552e+07	1.50184e+07	1.7359e+07	5.4237e+06	7.04462e+06	1.00799e+07	1.92872e+07	1.54785e+07	3.62647e+07	3.69453e+07	1.1436e+08	1.91772e+07	1.96197e+07	1.84547e+07	1.24835e+07	0.410654	-1.284	0.0374087	0.78125	1.48633
Com_5202_neg	(2E)-4-Hydroxy-3,7-dimethyl-2,6-octadien-1-yl beta-D-glucopyranoside	C16 H28 O7	378.187	6.499	377.18	Invalid mass	No results	No results					1.23946e+06	2.23768e+06	1.0288e+06	2.60092e+06	596215	1.11907e+06	924161	1.41072e+06	1.63259e+06	4.40021e+06	2.04755e+06	5.74073e+06	1.39548e+06	2.3417e+06	1.58222e+06	1.58913e+06	0.538217	-0.89374	0.0346944	0.8125	1.37523
Com_5235_neg	PE 18:1_22:5;O	C45 H76 N O9 P	805.519	11.225	804.512	No results	Invalid mass	No results					834288	517373	617485	934874	516106	525575	1.00324e+06	719456	834702	2.40987e+06	592818	559261	779779	748212	521609	483228	0.818013	-0.289805	0.679475	0.5	0.309233
Com_5315_neg	N6-Succinyl Adenosine	C14 H17 N5 O8	383.108	4.978	382.101	No results	No results	Full match	Nucleosides, nucleotides, and analogues	Purine nucleosides	Not available	Purine nucleosides	2.1176e+06	2.77859e+06	2.58459e+06	2.25408e+06	2.84649e+06	2.13987e+06	2.42583e+06	2.26065e+06	3.17631e+06	2.75354e+06	3.49825e+06	5.81889e+06	3.2617e+06	2.08201e+06	2.01259e+06	2.84704e+06	0.762572	-0.391055	0.105478	0.71875	0.72025
Com_5355_neg	Dodecanedioic acid	C12 H22 O4	230.152	5.523	229.144	Full match	No results	No results	Lipids and lipid-like molecules	Fatty Acyls	Fatty acids and conjugates	Medium-chain fatty acids	1.08221e+06	1.32694e+06	334521	2.64173e+06	428034	1.14995e+06	3.05672e+06	1.41538e+06	2.21991e+06	372346	3.57681e+06	4.70256e+06	532959	2.10026e+06	1.155e+06	1.57006e+06	0.704594	-0.505137	0.49112	0.640625	0.50004
Com_5356_neg	Thromboxane B3	C20 H32 O6	368.22	6.425	367.213	Full match	No results	Full match	Lipids and lipid-like molecules	Fatty Acyls	Eicosanoids	Thromboxanes	5.76031e+06	271724	327898	5.33302e+06	1.1329e+06	1.32747e+06	7.17152e+06	5.84551e+06	3.69407e+06	4.0651e+06	616065	1.72217e+06	6.34474e+06	5.97123e+06	2.0012e+06	2.55446e+06	1.00747	0.0107298	0.522509	0.4375	0.631272
Com_5369_neg	N-Acetylglucosamine 1-phosphate	C8 H16 N O9 P	301.056	1.305	300.049	No results	No results	Full match					5.85342e+06	4.86628e+06	4.25711e+06	5.98696e+06	4.39952e+06	3.6116e+06	4.58131e+06	4.76921e+06	3.41917e+06	5.90549e+06	4.10469e+06	6.19149e+06	4.48896e+06	4.74799e+06	2.87332e+06	3.08608e+06	1.10076	0.138501	0.327049	0.640625	0.683327
Com_537_neg	D-(+)-Malic acid	C4 H6 O5	134.021	1.587	133.013	Invalid mass	Invalid mass	No results	Organic acids and derivatives	Hydroxy acids and derivatives	Beta hydroxy acids and derivatives	Beta hydroxy acids and derivatives	4.63433e+07	5.18297e+07	2.41359e+07	1.00009e+08	6.0706e+07	6.76131e+07	6.98794e+07	4.23005e+07	7.1727e+07	4.31428e+07	8.47081e+07	1.04369e+08	6.44231e+07	3.92142e+07	5.70564e+07	8.30332e+07	0.84506	-0.242874	0.332608	0.640625	0.8061
Com_5424_neg	15-OxoEDE	C20 H34 O3	322.251	8.525	321.243	Full match	No results	No results	Lipids and lipid-like molecules	Fatty Acyls	Fatty acids and conjugates	Long-chain fatty acids	6.99531e+06	1.576e+06	1.30174e+06	7.01253e+06	1.08688e+06	1.35783e+06	7.0181e+06	6.51559e+06	4.97516e+06	4.48019e+06	654113	553783	6.92642e+06	3.57393e+06	1.15293e+06	1.25955e+06	1.39395	0.479184	0.41481	0.703125	0.892359
Com_545_neg	Prostaglandin H2	C20 H32 O5	334.215	6.674	333.208	Invalid mass	No results	No match	Lipids and lipid-like molecules	Fatty Acyls	Eicosanoids	Prostaglandins and related compounds	7.19994e+06	3.84379e+06	3.64203e+06	6.6567e+06	2.14143e+06	2.19248e+06	8.48226e+06	1.54117e+07	4.91988e+06	2.26344e+07	1.05379e+07	8.43319e+07	6.28045e+06	8.06864e+06	8.58373e+06	7.67356e+06	0.323925	-1.62627	0.060077	0.78125	1.36013
Com_5463_neg	LPC O-18:2	C26 H52 N O6 P	551.36	9.432	550.353	No results	Invalid mass	No results					3.73064e+06	4.00923e+06	4.61768e+06	2.2605e+06	3.69503e+06	5.42628e+06	2.46943e+06	3.0341e+06	1.72076e+06	2.54219e+06	3.04831e+06	4.08097e+06	2.50787e+06	4.82276e+06	3.27899e+06	3.78877e+06	1.13386	0.18124	0.414419	0.5625	0.641174
Com_5473_neg	LPE O-20:0	C25 H54 N O6 P	495.369	11.416	494.362	No results	Full match	No results					1.10307e+06	4.50765e+06	4.08255e+06	862824	5.36106e+06	2.658e+06	898404	2.51416e+06	488528	971596	2.82494e+06	2.36797e+06	816559	2.90912e+06	3.6044e+06	4.19511e+06	1.20956	0.274485	0.61224	0.40625	0.600832
Com_551_neg	Glu-Gln	C10 H17 N3 O6	275.112	1.359	274.104	No results	Full match	No results	Organic acids and derivatives	Carboxylic acids and derivatives	Amino acids, peptides, and analogues	Dipeptides	6.76233e+07	6.37706e+07	5.06049e+07	4.68531e+07	5.48741e+07	8.02238e+07	1.06493e+08	7.46458e+07	7.61529e+07	5.55621e+07	7.37931e+07	6.03865e+07	5.76299e+07	7.08799e+07	6.49414e+07	6.42255e+07	1.0411	0.0581061	0.899057	0.484375	0.232386
Com_5560_neg	Stercobilin	C33 H46 N4 O6	594.343	6.5	593.336	Full match	No results	No results	Organoheterocyclic compounds	Tetrapyrroles and derivatives	Bilirubins	Bilirubins	278728	245189	276481	286201	246529	850143	260414	277268	286211	273142	417268	1.88226e+06	240612	261536	504747	1.15056e+06	0.542419	-0.882521	0.205156	0.671875	0.726783
Com_5568_neg	FAHFA 18:3/16:2	C34 H56 O4	528.415	9.332	527.408	No results	Full match	No results					2.78207e+06	1.7757e+06	3.16992e+06	1.6856e+06	1.0489e+06	1.35466e+06	1.3052e+06	1.98283e+06	3.83268e+06	1.66554e+06	1.88366e+06	496647	1.4948e+06	543347	2.91142e+06	3.86499e+06	0.904859	-0.144234	0.822328	0.53125	0.55889
Com_5582_neg	LPS 22:6	C28 H44 N O9 P	569.275	8.922	568.267	No results	Full match	Full match	Lipids and lipid-like molecules	Glycerophospholipids	Glycerophosphoserines	Phosphatidylserines	4.46134e+06	3.38944e+06	4.98809e+06	4.30464e+06	3.98043e+06	4.53667e+06	4.34516e+06	3.87397e+06	3.39821e+06	2.90105e+06	2.39535e+06	2.96328e+06	2.344e+06	2.53426e+06	2.93383e+06	4.47478e+06	1.41491	0.500712	0.00142303	0.890625	2.11319
Com_5591_neg	N-Acetyl-D-galactosamine 4-sulfate	C8 H15 N O9 S	301.047	1.334	300.039	Full match	No results	No results	Organic oxygen compounds	Organooxygen compounds	Carbohydrates and carbohydrate conjugates	Acylaminosugars	5.51069e+06	5.53957e+06	4.8005e+06	4.45262e+06	5.73779e+06	4.56547e+06	4.03942e+06	5.97193e+06	5.77149e+06	4.89449e+06	4.9253e+06	5.79324e+06	5.40547e+06	5.56674e+06	3.37601e+06	3.72989e+06	1.02928	0.0416314	0.676578	0.5	0.448329
Com_5616_neg	aminoimidazole carboxamide ribonucleotide	C9 H15 N4 O8 P	338.062	5.255	337.054	No results	No results	Full match					876901	2.40195e+06	1.32539e+06	2.01898e+06	2.17042e+06	2.01951e+06	3.90548e+06	5.54911e+06	1.61712e+06	1.10108e+06	2.96825e+06	1.34392e+06	2.03708e+06	6.62943e+06	5.82065e+06	4.85753e+06	0.768443	-0.37999	0.535408	0.59375	0.518419
Com_5639_neg	2-(Formylamino)Benzoic Acid	C8 H7 N O3	165.042	5.624	164.035	No results	No results	Full match					3.52415e+06	975761	655261	3.57361e+06	535064	545255	2.06527e+06	1.598e+06	3.89641e+06	3.20906e+06	876564	969066	2.04342e+06	1.9029e+06	409720	526346	0.973895	-0.0381611	0.966362	0.46875	0.417637
Com_5667_neg	11-Dehydro thromboxane B2	C20 H32 O6	368.22	5.514	367.213	Full match	No results	Full match	Lipids and lipid-like molecules	Fatty Acyls	Eicosanoids	Thromboxanes	318824	904349	1.36376e+06	982569	687106	776122	924812	1.06572e+06	484712	4.52527e+06	1.50029e+06	4.08567e+06	849211	2.01195e+06	1.94845e+06	1.76604e+06	0.409004	-1.28981	0.031374	0.8125	1.77206
Com_5675_neg	PC 18:1_22:6	C48 H82 N O8 P	877.574	10.556	876.568	No results	Invalid mass	No results					2.1533e+06	270670	320828	316767	278970	264548	288829	1.69989e+06	3.47527e+06	2.70543e+06	286746	248667	265366	2.50621e+06	262929	231958	0.560357	-0.835583	0.567355	0.5625	0.483477
Com_5678_neg	Nonadecanoic acid	C19 H38 O2	298.287	10.597	297.28	No results	No results	Full match	Lipids and lipid-like molecules	Fatty Acyls	Fatty acids and conjugates	Long-chain fatty acids	2.86935e+06	2.13239e+06	3.82184e+06	2.8146e+06	3.64915e+06	4.40161e+06	4.03633e+06	2.27744e+06	2.25928e+06	1.92795e+06	2.71319e+06	3.34202e+06	5.65352e+06	3.17645e+06	4.07408e+06	4.36141e+06	0.945282	-0.0811835	0.840008	0.484375	0.132777
Com_5694_neg	(±)19(20)-DiHDPA	C22 H34 O4	362.246	7.307	361.239	Full match	No results	No results					4.83681e+06	4.4229e+06	2.93318e+06	3.99574e+06	2.79219e+06	3.31506e+06	3.62011e+06	6.05024e+06	4.31606e+06	3.31243e+06	2.93455e+06	4.17191e+06	3.90186e+06	3.49375e+06	3.26095e+06	3.9189e+06	1.09061	0.125135	0.552591	0.578125	0.399343
Com_57_neg	LPC 16:1	C24 H48 N O7 P	539.322	8.571	538.315	No results	Invalid mass	No results	Lipids and lipid-like molecules	Glycerophospholipids	Glycerophosphocholines	Phosphocholines	6.43061e+08	4.11367e+08	5.01224e+08	4.74284e+08	5.8249e+08	4.86946e+08	5.29574e+08	5.82124e+08	6.3136e+08	3.91464e+08	3.96004e+08	4.44873e+08	7.3124e+08	4.56584e+08	5.58904e+08	6.97815e+08	0.977445	-0.0329133	0.9707	0.53125	0.236937
Com_5719_neg	1a,1b-Dihomo prostaglandin E1	C22 H38 O5	364.262	7.315	363.255	Invalid mass	No results	No results	Lipids and lipid-like molecules	Fatty Acyls	Eicosanoids	Prostaglandins and related compounds	179765	625709	1.48981e+06	1.14996e+06	161959	161812	169751	164643	961932	1.698e+06	2.94887e+06	5.52293e+06	163279	162868	165977	161506	0.348178	-1.5221	0.348556	0.578125	0.652166
Com_5826_neg	LPE 19:0	C24 H50 N O7 P	495.333	10.441	494.326	No results	Full match	Full match	Lipids and lipid-like molecules	Glycerophospholipids	Glycerophosphoethanolamines	1-acyl-sn-glycero-3-phosphoethanolamines	991439	1.99697e+06	3.00722e+06	1.1375e+06	4.39846e+06	5.04166e+06	1.21221e+06	1.71525e+06	670896	685588	3.19138e+06	3.98719e+06	1.37676e+06	2.59536e+06	3.96078e+06	4.72288e+06	0.920242	-0.119915	0.938322	0.515625	0.260133
Com_5846_neg	Levodopa	C9 H11 N O4	197.068	1.357	196.061	No results	No results	Full match					2.12247e+06	413399	434724	3.28183e+06	390326	476851	6.0645e+06	4.03099e+06	3.60127e+06	3.94031e+06	487751	465457	4.42055e+06	2.55465e+06	394414	366393	1.06064	0.0849403	0.986508	0.5	0.637127
Com_585_neg	2,4,5-tris(4-chlorophenyl)-1H-imidazole	C21 H13 Cl3 N2	398.018	6.219	397.011	Invalid mass	No results	No results					6.02404e+07	4.06567e+07	6.89467e+07	6.72049e+07	3.84328e+07	6.18041e+07	6.18374e+07	5.19434e+07	6.49907e+07	6.30743e+07	6.87472e+07	6.64606e+07	6.43857e+07	5.60575e+07	7.61087e+07	8.16511e+07	0.833032	-0.263557	0.0496297	0.78125	1.52902
Com_5893_neg	Glu-Glu	C10 H16 N2 O7	276.096	1.379	275.089	No results	No results	Full match	Organic acids and derivatives	Carboxylic acids and derivatives	Amino acids, peptides, and analogues	Dipeptides	2.2844e+06	3.39754e+06	2.25894e+06	2.56974e+06	2.96864e+06	4.46209e+06	5.98549e+06	4.03512e+06	3.16373e+06	2.63895e+06	2.32157e+06	3.54985e+06	4.6848e+06	3.4527e+06	3.55639e+06	3.3546e+06	1.04638	0.0654052	0.944139	0.546875	0.274441
Com_5934_neg	Piceatannol	C14 H12 O4	244.071	5.708	243.064	Invalid mass	No results	No results	Phenylpropanoids and polyketides	Stilbenes	Not available	Stilbenes	156897	121457	149909	159790	130502	128441	144805	142121	148690	145405	136186	121491	130059	145863	118627	116179	1.06722	0.093859	0.210382	0.671875	0.223726
Com_5939_neg	L-Thyroxine	C15 H11 I4 N O4	776.688	6.138	775.68	No results	No results	Full match	Organic acids and derivatives	Carboxylic acids and derivatives	Amino acids, peptides, and analogues	Phenylalanine and derivatives	305895	2.1007e+06	2.85624e+06	302169	3.42806e+06	4.47369e+06	291947	245021	277784	269873	4.47412e+06	1.89907e+06	253613	237323	2.12341e+06	2.98382e+06	1.1186	0.161689	0.860993	0.59375	0.424464
Com_596_neg	PAF C-16	C26 H54 N O7 P	523.364	10.577	522.357	No results	No results	Full match					4.44044e+07	3.07865e+07	5.57711e+07	4.03352e+07	5.3162e+07	5.74025e+07	5.92188e+07	3.39305e+07	3.18164e+07	2.57424e+07	3.26679e+07	4.3312e+07	7.55271e+07	4.39625e+07	5.60522e+07	5.90565e+07	1.01867	0.026689	0.758211	0.546875	0.181808
Com_5968_neg	Biotin	C10 H16 N2 O3 S	244.088	5.328	243.081	Full match	Full match	Full match	Organoheterocyclic compounds	Biotin and derivatives	Not available	Biotin and derivatives	2.56909e+06	3.61498e+06	4.78899e+06	3.69665e+06	583578	440659	861082	1.17719e+06	2.15662e+06	6.0286e+06	3.47967e+06	5.24055e+06	579418	491274	1.61485e+06	1.46706e+06	0.842064	-0.247998	0.727805	0.546875	0.273192
Com_5984_neg	Lipoxin B4	C20 H32 O5	354.241	6.345	353.234	Invalid mass	No results	No match	Lipids and lipid-like molecules	Fatty Acyls	Eicosanoids	Lipoxins	3.2753e+06	1.49244e+06	1.18031e+06	3.51388e+06	2.19503e+06	2.78546e+06	5.22857e+06	4.52068e+06	2.73158e+06	2.55283e+06	2.52789e+06	4.21419e+06	5.24271e+06	4.08596e+06	3.07799e+06	3.02139e+06	0.881154	-0.182534	0.349521	0.578125	0.805499
Com_5999_neg	Deoxyribose 5-Phosphate	C5 H11 O7 P	214.024	1.315	213.017	No results	No results	Full match					2.99037e+06	2.71784e+06	2.15595e+06	3.89753e+06	2.81993e+06	4.03692e+06	4.40274e+06	3.11159e+06	3.39129e+06	2.70083e+06	4.30477e+06	4.2719e+06	4.06957e+06	2.64885e+06	3.07435e+06	3.37743e+06	0.938715	-0.0912415	0.523101	0.578125	0.736657
Com_6_neg	LPC 20:4	C28 H50 N O7 P	589.338	8.814	588.331	No results	Invalid mass	No results	Lipids and lipid-like molecules	Glycerophospholipids	Glycerophosphocholines	Phosphocholines	3.14649e+09	4.25321e+09	3.28683e+09	3.64513e+09	4.86626e+09	5.34334e+09	3.44159e+09	4.05536e+09	3.60179e+09	3.58895e+09	4.95892e+09	4.50196e+09	3.61753e+09	3.64858e+09	4.25743e+09	4.98719e+09	0.966102	-0.0497523	0.634479	0.609375	0.391776
Com_60_neg	Taurine	C2 H7 N O3 S	125.014	1.289	124.006	Invalid mass	Invalid mass	No results	Organic acids and derivatives	Organic sulfonic acids and derivatives	Organosulfonic acids and derivatives	Organosulfonic acids	5.34984e+08	4.95453e+08	3.85759e+08	5.37277e+08	5.55e+08	4.64653e+08	4.11596e+08	5.43376e+08	4.70121e+08	6.46305e+08	5.09818e+08	6.65348e+08	4.67405e+08	5.24862e+08	3.61315e+08	4.35721e+08	0.962558	-0.055055	0.746146	0.5	0.450211
Com_6118_neg	Quinoline-4-carboxylic acid	C10 H7 N O2	173.047	5.155	172.04	No results	No results	Full match	Organoheterocyclic compounds	Quinolines and derivatives	Quinoline carboxylic acids	Quinoline carboxylic acids	3.7668e+06	388968	409462	3.9088e+06	248127	253020	3.66608e+06	2.81383e+06	3.66453e+06	3.90648e+06	436732	433702	2.66786e+06	1.56013e+06	253985	306990	1.16815	0.224225	0.913382	0.5	0.515405
Com_6121_neg	trans-Petroselinic Acid	C18 H34 O2	328.261	8.798	327.254	Invalid mass	No results	No results	Lipids and lipid-like molecules	Fatty Acyls	Fatty acids and conjugates	Long-chain fatty acids	1.85895e+06	1.36694e+06	1.05851e+06	1.94885e+06	2.50887e+06	1.33942e+06	4.86546e+06	1.82317e+06	2.47344e+06	1.84915e+06	1.99397e+06	5.43936e+06	3.29569e+06	2.05435e+06	3.71536e+06	4.12093e+06	0.672359	-0.572696	0.0636502	0.796875	1.31356
Com_613_neg	Taurochenodeoxycholic Acid (sodium salt)	C26 H45 N O6 S	499.297	6.297	498.29	Full match	Full match	Full match					4.25289e+06	7.48182e+06	1.09811e+07	7.95779e+06	6.12434e+06	8.07063e+06	1.3632e+07	9.60921e+06	3.2089e+07	6.77662e+06	2.73753e+07	1.1036e+08	8.58354e+06	5.83098e+06	1.20486e+07	6.43457e+06	0.325109	-1.621	0.146123	0.640625	1.25812
Com_614_neg	Ethyl-β-D-glucuronide	C8 H14 O7	222.074	2.535	221.066	Full match	Full match	No results	Organic oxygen compounds	Organooxygen compounds	Carbohydrates and carbohydrate conjugates	O-glucuronides	2.30282e+06	2.08698e+06	1.9587e+06	4.99705e+06	3.69206e+06	4.18324e+06	9.10074e+06	4.99828e+06	2.11672e+06	4.1456e+06	6.96482e+06	3.37885e+06	4.79055e+06	2.26644e+06	6.23326e+06	7.97745e+06	0.879762	-0.184815	0.563669	0.578125	0.305791
Com_6271_neg	FAHFA 20:3/18:2	C38 H64 O4	584.479	10.206	583.472	No results	Full match	No results					3.36495e+06	4.61077e+06	2.41784e+06	3.17127e+06	3.06788e+06	2.52529e+06	3.01823e+06	3.40721e+06	2.45832e+06	1.23253e+06	1.35975e+06	1.16267e+06	2.00961e+06	1.08193e+06	2.53246e+06	3.19636e+06	1.70175	0.767016	0.00473555	0.875	2.43084
Com_629_neg	Phenylacetylglycine	C10 H11 N O3	147.068	5.424	192.066	Invalid mass	Invalid mass	No results	Organic acids and derivatives	Carboxylic acids and derivatives	Amino acids, peptides, and analogues	N-acyl-alpha amino acids	3.68744e+07	6.21262e+07	2.23045e+07	5.70227e+07	5.73816e+07	8.18552e+07	5.45056e+07	6.02064e+07	6.91893e+07	3.24329e+07	6.03503e+07	9.28978e+07	5.01664e+07	7.39685e+07	3.95786e+07	4.01496e+07	0.942326	-0.0857014	0.746511	0.453125	0.546986
Com_6322_neg	Prostaglandin D2	C20 H32 O5	334.214	7.716	333.207	Invalid mass	No results	No match	Lipids and lipid-like molecules	Fatty Acyls	Eicosanoids	Prostaglandins and related compounds	327454	676083	924954	2.50305e+06	253243	251690	430521	313467	1.3291e+06	6.12972e+06	1.33025e+06	4.18718e+06	1.58767e+06	1.8465e+06	255758	537394	0.330191	-1.59863	0.0399327	0.796875	1.64189
Com_633_neg	4-Methylphenol	C7 H8 O	108.056	5.408	107.049	Invalid mass	No results	No results	Benzenoids	Phenols	Cresols	Para cresols	4.59349e+07	6.56113e+07	3.34384e+07	3.97894e+07	6.16412e+07	6.2277e+07	3.62699e+07	4.15258e+07	5.08321e+07	5.94756e+07	3.90684e+07	9.38221e+07	4.50238e+07	2.43537e+07	2.37164e+07	2.63389e+07	1.06579	0.0919213	0.490139	0.625	0.651023
Com_6362_neg	Estriol	C18 H24 O3	334.178	5.928	333.171	Invalid mass	No results	No results	Lipids and lipid-like molecules	Steroids and steroid derivatives	Estrane steroids	Estrogens and derivatives	251302	793655	695260	581689	691266	957769	714019	1.51158e+06	529783	1.9449e+06	1.71273e+06	2.55584e+06	1.65587e+06	2.55367e+06	1.53696e+06	1.23501e+06	0.451486	-1.14725	0.00649426	0.875	1.97768
Com_6366_neg	4-Methoxycinnamic Acid	C10 H10 O3	178.062	5.853	177.055	No results	No results	Full match	Phenylpropanoids and polyketides	Cinnamic acids and derivatives	Cinnamic acids	Cinnamic acids	707281	187729	230181	691923	189805	191828	956069	377687	838178	952496	196860	191567	960188	533403	175602	171860	0.878698	-0.18656	0.865904	0.5	0.411076
Com_6372_neg	4-(octyloxy)benzoic acid	C15 H22 O3	250.157	6.754	249.15	Full match	No results	No results					4.16976e+06	5.35169e+06	5.16041e+06	4.05774e+06	3.68286e+06	3.36012e+06	3.61735e+06	3.83501e+06	4.0442e+06	4.25481e+06	5.01908e+06	5.35676e+06	3.57086e+06	3.78688e+06	3.35372e+06	4.12278e+06	0.991819	-0.011851	0.9099	0.515625	0.0541044
Com_642_neg	PC 18:0_20:5;4O	C46 H82 N O12 P	917.566	10.679	916.559	No results	Invalid mass	No results					2.68556e+07	1.17068e+06	1.38874e+06	4.87898e+06	1.18979e+06	1.13754e+06	3.97935e+07	2.46657e+07	4.54742e+07	2.45682e+07	1.20969e+06	1.0587e+06	9.18652e+07	2.53727e+07	1.11942e+06	987561	0.527406	-0.923014	0.725504	0.46875	0.448989
Com_6480_neg	(R)-3-Hydroxy myristic acid	C14 H28 O3	244.204	7.19	243.197	Full match	No results	No results	Lipids and lipid-like molecules	Fatty Acyls	Fatty acids and conjugates	Long-chain fatty acids	2.01156e+06	1.28471e+06	1.16927e+06	1.97509e+06	1.72045e+06	893786	809102	1.19773e+06	6.03354e+06	1.02438e+06	1.5083e+06	1.29501e+06	2.752e+06	549294	1.52795e+06	2.03122e+06	0.661518	-0.596148	0.424028	0.640625	0.860658
Com_6518_neg	Cannabichromevarin	C19 H26 O2	286.193	8.153	285.186	Full match	No results	Full match	Organoheterocyclic compounds	Benzopyrans	1-benzopyrans	1-benzopyrans	1.02262e+06	571693	650987	664015	260384	391241	433145	387843	654352	928964	1.26772e+06	1.67338e+06	653070	788759	708494	593390	0.602896	-0.730019	0.0197031	0.84375	1.19928
Com_6521_neg	Pentadecanoic acid	C15 H30 O2	242.224	9.792	241.217	Full match	No results	Full match	Lipids and lipid-like molecules	Fatty Acyls	Fatty acids and conjugates	Long-chain fatty acids	2.19734e+06	2.5366e+06	2.65651e+06	2.03485e+06	1.70186e+06	2.11092e+06	1.76888e+06	2.07618e+06	1.49361e+06	1.31276e+06	1.80107e+06	1.67011e+06	1.49044e+06	1.57563e+06	1.90111e+06	2.04833e+06	1.28512	0.361901	0.00507782	0.890625	1.40929
Com_655_neg	(±)18-HEPE	C20 H30 O3	318.22	7.575	317.212	Full match	No results	No results					7.9717e+07	6.55254e+07	3.99747e+07	3.19714e+07	3.54759e+07	2.8048e+07	1.34965e+07	3.47719e+07	1.4401e+07	2.07787e+07	5.33159e+06	1.77571e+07	5.36546e+07	2.20784e+07	1.03312e+07	2.4469e+07	1.94892	0.962676	0.0305494	0.828125	1.36725
Com_6594_neg	(±)8(9)-DiHET	C20 H34 O4	338.244	10.566	337.236	Invalid mass	No results	No results					2.88752e+06	2.80185e+06	4.3739e+06	1.91977e+06	2.18087e+06	2.28686e+06	2.33549e+06	2.84644e+06	2.1978e+06	1.437e+06	2.15901e+06	1.30206e+06	1.9754e+06	1.56958e+06	2.79949e+06	2.4808e+06	1.35874	0.442269	0.0338587	0.8125	1.37361
Com_6615_neg	DL-m-Tyrosine	C9 H11 N O3	181.073	5.458	180.066	No results	No results	Full match	Organic acids and derivatives	Carboxylic acids and derivatives	Amino acids, peptides, and analogues	Phenylalanine and derivatives	2.34001e+06	170106	146180	3.29897e+06	159673	175015	3.31328e+06	1.87336e+06	2.6228e+06	2.55068e+06	153873	200361	2.78731e+06	1.68726e+06	128035	148411	1.11654	0.159032	0.922087	0.5625	0.55646
Com_6618_neg	17α-Hydroxypregnenolone	C21 H32 O3	332.235	7.83	331.228	Full match	No results	Full match	Lipids and lipid-like molecules	Steroids and steroid derivatives	Pregnane steroids	Gluco/mineralocorticoids, progestogins and derivatives	2.64371e+06	2.59742e+06	1.23147e+06	1.67573e+06	998555	1.17875e+06	500116	1.77757e+06	596006	1.0262e+06	271192	993775	2.75171e+06	996689	628850	1.07178e+06	1.51188	0.596344	0.131831	0.75	0.997026
Com_6655_neg	THJ2201 N-pentanoic acid metabolite	C23 H20 N2 O3	372.147	7.483	371.14	Full match	No results	No results	Benzenoids	Naphthalenes	Naphthalenecarboxylic acids and derivatives	Naphthalenecarboxylic acids and derivatives	1.04251e+06	741748	1.26556e+06	566491	621514	2.03819e+06	1.08726e+06	2.25299e+06	1.08453e+06	1.31404e+06	3.24796e+06	3.27418e+06	3.01449e+06	3.8748e+06	3.92979e+06	3.13473e+06	0.420392	-1.25019	0.00322937	0.90625	1.89613
Com_670_neg	L-Tyrosine	C9 H11 N O3	181.073	2.463	180.066	Full match	Full match	Full match	Organic acids and derivatives	Carboxylic acids and derivatives	Amino acids, peptides, and analogues	Tyrosine and derivatives	4.43819e+07	6.23422e+07	6.37205e+07	7.57551e+07	7.15031e+07	7.86038e+07	4.27006e+07	5.37359e+07	6.78102e+07	5.8838e+07	9.0573e+07	7.53738e+07	5.28723e+07	4.01212e+07	6.57538e+07	5.13698e+07	0.98017	-0.0288964	0.899555	0.515625	0.0905043
Com_6765_neg	LNAPE 16:0/N-9:0	C30 H60 N O8 P	593.409	10.244	592.402	No results	Invalid mass	No results					3.05657e+06	4.53472e+06	3.73921e+06	1.65366e+06	2.16625e+06	1.80286e+06	1.07879e+06	2.25807e+06	1.5212e+06	786773	931586	765127	595594	576953	2.19155e+06	2.31565e+06	2.09513	1.06704	0.00866167	0.84375	2.19176
Com_6799_neg	Tretinoin	C20 H28 O2	300.209	8.872	299.202	Full match	No results	Full match	Lipids and lipid-like molecules	Prenol lipids	Retinoids	Retinoids	1.08246e+06	1.18101e+06	1.04e+06	2.92345e+06	991165	975572	1.48686e+06	1.28382e+06	941681	5.31073e+06	2.04266e+06	5.15366e+06	896823	851851	880712	870449	0.646918	-0.628345	0.574641	0.640625	0.874771
Com_6800_neg	LPC 17:2	C25 H48 N O7 P	551.323	8.456	550.316	No results	Invalid mass	No results	Lipids and lipid-like molecules	Glycerophospholipids	Glycerophosphocholines	Phosphocholines	2.83488e+06	2.12635e+06	2.56677e+06	2.59424e+06	3.46145e+06	3.04221e+06	3.08285e+06	3.5879e+06	2.64646e+06	2.15994e+06	2.32318e+06	2.5184e+06	3.30767e+06	3.57854e+06	3.49265e+06	4.62958e+06	0.944851	-0.0818412	0.727258	0.53125	0.285292
Com_6801_neg	LPA 22:6	C25 H39 O7 P	482.243	8.763	481.235	No results	Full match	No results	Lipids and lipid-like molecules	Glycerophospholipids	Glycerophosphates	1,2-diacylglycerol-3-phosphates	2.96464e+06	2.5964e+06	3.41851e+06	1.83589e+06	3.88986e+06	3.37789e+06	1.8845e+06	2.29913e+06	2.8162e+06	1.95621e+06	2.61914e+06	2.29834e+06	1.87232e+06	1.60328e+06	2.19998e+06	4.13413e+06	1.14191	0.191451	0.349568	0.640625	0.985971
Com_687_neg	8Z,11Z,14Z-Eicosatrienoic acid	C20 H34 O2	306.256	10.326	305.249	Full match	No results	Full match	Lipids and lipid-like molecules	Fatty Acyls	Fatty acids and conjugates	Long-chain fatty acids	4.05506e+07	6.56684e+07	3.56717e+07	3.61411e+07	5.85875e+07	7.29857e+07	5.18178e+07	6.36289e+07	3.44316e+07	2.57608e+07	3.55318e+07	2.98112e+07	3.77501e+07	2.6389e+07	5.43371e+07	6.49737e+07	1.37564	0.4601	0.0469847	0.8125	1.61157
Com_6881_neg	PC 16:0_22:6	C46 H80 N O8 P	851.559	9.76	850.552	No results	Invalid mass	No results					595952	693564	698215	3.37333e+06	563150	585857	1.52614e+06	530215	513047	492436	512312	460956	3.21755e+06	441332	466828	474312	1.30213	0.380873	0.338999	0.890625	1.27124
Com_692_neg	DL-4-Hydroxyphenyllactic acid	C9 H10 O4	182.057	5.145	181.05	Full match	Full match	Full match	Phenylpropanoids and polyketides	Phenylpropanoic acids	Not available	Phenylpropanoic acids	2.69324e+07	4.5802e+07	4.20081e+07	3.87043e+07	3.44412e+07	4.51584e+07	2.43098e+07	2.27607e+07	4.3298e+07	3.35529e+07	6.22858e+07	9.88479e+07	2.99644e+07	2.40532e+07	4.27707e+07	4.99075e+07	0.728181	-0.457631	0.188508	0.671875	1.23333
Com_6924_neg	3,8,9-trihydroxy-10-propyl-3,4,5,8,9,10-hexahydro-2H-oxecin-2-one	C12 H20 O5	244.131	5.482	243.124	Full match	No results	No results					1.60517e+06	2.23069e+06	1.16577e+06	4.13027e+06	1.35849e+06	2.34341e+06	3.01809e+06	2.72196e+06	3.0841e+06	1.22505e+06	3.67666e+06	5.06727e+06	1.87862e+06	1.77695e+06	2.15071e+06	3.24198e+06	0.840395	-0.25086	0.479988	0.609375	0.561343
Com_699_neg	2-Oxoglutaric acid	C5 H6 O5	146.021	1.456	145.013	Invalid mass	No results	No results	Organic acids and derivatives	Keto acids and derivatives	Gamma-keto acids and derivatives	Gamma-keto acids and derivatives	3.1719e+07	2.66019e+07	2.50284e+07	6.08368e+07	4.51999e+07	7.34299e+07	5.92541e+07	3.78459e+07	5.16134e+07	3.21002e+07	5.45478e+07	6.12532e+07	4.88273e+07	3.17509e+07	6.1806e+07	8.40269e+07	0.84502	-0.242942	0.315174	0.671875	0.796855
Com_7058_neg	SDMA	C8 H18 N4 O2	202.142	1.356	201.135	No results	No results	Full match	Organic acids and derivatives	Carboxylic acids and derivatives	Amino acids, peptides, and analogues	Arginine and derivatives	2.79297e+06	2.57314e+06	2.90873e+06	2.43574e+06	2.48164e+06	2.96255e+06	3.35896e+06	3.81988e+06	2.77962e+06	2.37174e+06	2.86365e+06	2.73934e+06	2.0818e+06	3.94773e+06	1.92968e+06	1.70088e+06	1.143	0.192821	0.183404	0.71875	1.15995
Com_7062_neg	Dihydroroseoside	C19 H32 O8	388.21	5.627	387.203	Full match	No results	No results	Lipids and lipid-like molecules	Fatty Acyls	Fatty acyl glycosides	Fatty acyl glycosides of mono- and disaccharides	526920	767315	382444	393172	749941	581769	352235	3.26492e+06	526449	166231	550098	1.52401e+06	768946	3.54848e+06	1.15178e+06	1.46073e+06	0.723824	-0.466289	0.478151	0.671875	0.492227
Com_7076_neg	4-Hydroxyretinoic Acid	C20 H28 O3	316.204	7.095	315.197	No results	No results	Full match	Lipids and lipid-like molecules	Prenol lipids	Retinoids	Retinoids	910757	361965	425187	1.05958e+06	198624	313414	726082	667941	611062	1.92641e+06	962149	4.71566e+06	790849	688427	396553	336511	0.447231	-1.16091	0.154239	0.671875	1.16812
Com_71_neg	LPE 18:0	C23 H48 N O7 P	481.317	10.022	480.31	No results	Full match	Full match	Lipids and lipid-like molecules	Glycerophospholipids	Glycerophosphoethanolamines	1-acyl-sn-glycero-3-phosphoethanolamines	1.79834e+08	3.88315e+08	3.61681e+08	2.16632e+08	5.329e+08	4.66859e+08	1.72023e+08	2.17565e+08	1.36574e+08	1.50465e+08	3.71608e+08	5.46588e+08	1.86063e+08	2.66078e+08	4.19394e+08	5.82539e+08	0.953559	-0.0686061	0.996536	0.515625	0.340709
Com_710_neg	LPC 17:1	C25 H50 N O7 P	553.338	9.036	552.331	No results	Invalid mass	No results	Lipids and lipid-like molecules	Glycerophospholipids	Glycerophosphocholines	Phosphocholines	4.426e+07	4.24647e+07	4.31047e+07	4.7804e+07	5.56753e+07	6.91957e+07	5.46787e+07	4.98648e+07	4.61211e+07	3.27358e+07	4.10142e+07	4.55507e+07	6.19985e+07	5.25642e+07	3.97303e+07	5.02311e+07	1.10029	0.137885	0.288326	0.640625	0.63591
Com_716_neg	Citrulline	C6 H13 N3 O3	175.095	1.308	174.088	No results	Full match	Full match	Organic acids and derivatives	Carboxylic acids and derivatives	Amino acids, peptides, and analogues	L-alpha-amino acids	5.26712e+07	6.79512e+07	4.89211e+07	8.75817e+07	4.96553e+07	6.30751e+07	3.71043e+07	6.58048e+07	6.14679e+07	5.97218e+07	7.10421e+07	9.2225e+07	3.57911e+07	6.37572e+07	4.21885e+07	4.21442e+07	1.00945	0.0135729	0.87637	0.46875	0.457523
Com_7184_neg	Prostaglandin D3	C20 H30 O5	332.197	7.559	331.189	Invalid mass	No results	No results	Lipids and lipid-like molecules	Fatty Acyls	Eicosanoids	Prostaglandins and related compounds	2.40423e+06	1.66057e+06	1.96823e+06	2.64983e+06	1.32186e+06	1.7757e+06	1.52499e+06	2.39604e+06	2.59152e+06	2.1465e+06	2.04614e+06	4.68874e+06	1.83394e+06	1.54724e+06	2.51866e+06	2.66938e+06	0.783423	-0.352136	0.16018	0.71875	0.860282
Com_719_neg	PC 20:2_20:4	C48 H84 N O8 P	879.594	8.063	878.587	No results	Invalid mass	No results					2.94703e+06	3.49987e+07	2.47457e+06	2.2812e+06	2.07103e+06	2.36726e+06	1.87016e+06	2.45538e+06	2.02853e+06	3.0625e+07	3.35252e+07	1.91714e+06	2.10846e+06	2.31666e+06	2.38528e+07	1.93099e+06	0.523529	-0.93366	0.390656	0.546875	0.898893
Com_724_neg	Stearic acid	C18 H36 O2	284.271	9.919	283.264	Full match	No results	Full match	Lipids and lipid-like molecules	Fatty Acyls	Fatty acids and conjugates	Long-chain fatty acids	6.68595e+07	5.69234e+07	7.36773e+07	6.15855e+07	5.897e+07	5.42264e+07	5.21821e+07	5.62694e+07	6.94826e+07	6.92025e+07	7.00051e+07	6.6078e+07	6.64352e+07	4.09475e+07	5.92374e+07	6.68612e+07	0.945783	-0.0804194	0.529776	0.703125	0.272764
Com_725_neg	Hex2Cer 13:0;2O	C25 H47 N O13	629.334	7.24	628.327	No results	Invalid mass	No results					3.46754e+07	2.29471e+07	1.96975e+07	2.24541e+07	1.41366e+07	2.08517e+07	9.63703e+06	2.47121e+07	7.92936e+06	1.61927e+07	3.18297e+06	1.72585e+07	6.82715e+07	2.88648e+07	9.32553e+06	2.45201e+07	0.963348	-0.0538714	0.487928	0.609375	0.448475
Com_7340_neg	Trigoneoside Xb	C45 H76 O19	966.503	5.451	965.496	Invalid mass	No results	No results	Lipids and lipid-like molecules	Steroids and steroid derivatives	Steroidal glycosides	Steroidal saponins	155565	443150	154339	834244	1.79229e+06	562559	771697	210480	1.9601e+06	372416	880012	1.08674e+06	309717	150029	137699	566659	0.901334	-0.149866	0.881572	0.484375	0.238892
Com_735_neg	LPI 20:3	C29 H51 O12 P	622.313	9.778	621.305	No results	Full match	No results	Lipids and lipid-like molecules	Glycerophospholipids	Glycerophosphoinositols	Phosphatidylinositols	4.76471e+07	3.34397e+07	4.04648e+07	1.90681e+07	5.69138e+07	7.32336e+07	6.14906e+07	6.11739e+07	3.58907e+07	1.43172e+07	3.22624e+07	3.39437e+07	5.22809e+07	4.64937e+07	4.97612e+07	6.24241e+07	1.20178	0.265174	0.410457	0.640625	0.681496
Com_7413_neg	Nicotinate ribonucleoside	C11 H13 N O6	255.074	5.66	254.067	No results	No results	Full match	Organic oxygen compounds	Organooxygen compounds	Carbohydrates and carbohydrate conjugates	Glycosylamines	1.82785e+06	128201	147087	2.17391e+06	135646	166020	2.3769e+06	1.28144e+06	1.47155e+06	1.62972e+06	134110	131003	1.9173e+06	972990	149579	139496	1.25838	0.331572	0.83304	0.578125	0.564392
Com_7514_neg	3-Indoleacrylic acid	C11 H9 N O2	187.063	5.762	186.056	No results	No results	Full match	Organic acids and derivatives	Carboxylic acids and derivatives	Amino acids, peptides, and analogues	N-acyl-alpha amino acids	222054	1.04475e+06	644102	201596	855109	767677	194852	174622	190216	180833	1.65118e+06	4.19052e+06	179977	165650	606899	755769	0.51821	-0.948391	0.705982	0.5625	0.465857
Com_7574_neg	5 methyl THF	C20 H25 N7 O6	459.184	10.154	458.177	No results	No results	Full match	Hydrocarbons	Unsaturated hydrocarbons	Branched unsaturated hydrocarbons	Branched unsaturated hydrocarbons	459562	1.82123e+06	455587	411711	1.44021e+06	2.56707e+06	1.36733e+06	1.59154e+06	400616	372932	466322	395801	860007	964067	1.09203e+06	1.26933e+06	1.73751	0.797022	0.167832	0.765625	1.19803
Com_77_neg	Citric acid	C6 H8 O7	192.026	1.72	191.019	Full match	Full match	Full match	Organic acids and derivatives	Carboxylic acids and derivatives	Tricarboxylic acids and derivatives	Tricarboxylic acids and derivatives	2.35105e+08	2.35726e+08	2.10623e+08	2.90724e+08	2.32328e+08	2.28553e+08	1.92222e+08	2.22736e+08	2.33799e+08	1.85622e+08	1.81562e+08	3.88999e+08	2.01634e+08	2.01267e+08	2.07878e+08	2.98957e+08	0.972785	-0.0398071	0.998121	0.625	0.0425977
Com_7728_neg	N-Phenylacetylglutamine	C13 H16 N2 O4	264.111	5.321	263.104	Full match	Full match	Full match	Organic acids and derivatives	Carboxylic acids and derivatives	Amino acids, peptides, and analogues	N-acyl-alpha amino acids	358826	397958	111716	487348	436987	510206	541890	236535	700683	425999	325317	515382	369217	400518	230636	470707	0.896176	-0.158146	0.480537	0.46875	0.469864
Com_7780_neg	(±)10(11)-EpDPA	C22 H32 O3	344.235	7.739	343.228	Full match	No results	Full match					2.48205e+06	1.53364e+06	786790	2.50947e+06	739150	703989	1.93143e+06	1.34961e+06	1.40705e+06	1.20227e+06	540217	496038	1.2617e+06	914321	739779	776990	1.64017	0.713842	0.0812533	0.734375	1.13361
Com_79_neg	methadone-d9	C21 H18 [2]H9 N O	317.955	1.17	316.948	Invalid mass	No results	No results					3.737e+08	3.49156e+08	4.1271e+08	3.84268e+08	3.36987e+08	3.50578e+08	3.56254e+08	3.20336e+08	3.37253e+08	3.54622e+08	3.76381e+08	3.33366e+08	3.31969e+08	3.33746e+08	3.36108e+08	3.07753e+08	1.06373	0.0891362	0.105265	0.75	0.660832
Com_7961_neg	DL-α-Methoxyphenylacetic acid	C9 H10 O3	166.062	5.526	165.055	Full match	No results	Full match	Benzenoids	Benzene and substituted derivatives	Benzylethers	Benzylethers	2.4385e+06	1.32135e+06	1.272e+06	2.60801e+06	677414	1.16798e+06	2.41777e+06	1.86598e+06	3.07929e+06	1.77646e+06	1.93166e+06	2.45979e+06	2.3331e+06	2.09157e+06	992343	988848	0.879636	-0.185021	0.514163	0.5625	0.483951
Com_821_neg	N-Isovalerylglycine	C7 H13 N O3	159.089	5.292	158.082	Full match	Full match	Full match	Organic acids and derivatives	Carboxylic acids and derivatives	Amino acids, peptides, and analogues	N-acyl-alpha amino acids	1.463e+07	1.33778e+07	2.4762e+07	1.33725e+07	2.57942e+07	5.10183e+07	2.25557e+07	2.936e+07	1.6463e+07	1.10436e+07	2.30475e+07	2.8754e+07	2.45288e+07	5.64149e+07	3.24899e+07	3.32696e+07	0.862216	-0.213879	0.551933	0.609375	0.46984
Com_822_neg	LNAPE 16:0/N-24:5	C45 H80 N O8 P	793.548	10.04	792.541	No results	Invalid mass	No results					5.16313e+07	831467	798195	6.46438e+07	811822	957976	7.41249e+07	4.41388e+07	3.46824e+07	3.45432e+07	784114	908896	3.07455e+07	4.99054e+07	712575	871420	1.55359	0.635608	0.825508	0.640625	0.596165
Com_833_neg	(±)12(13)-DiHOME	C18 H34 O4	314.246	7.064	313.239	Full match	No results	Full match					3.3467e+07	3.45155e+07	3.52943e+07	3.96764e+07	3.29345e+07	5.07214e+07	2.70891e+07	4.13617e+07	4.53363e+07	3.11555e+07	3.77774e+07	3.56258e+07	3.68924e+07	3.20444e+07	3.67698e+07	3.96092e+07	0.999489	-0.00073776	0.902498	0.53125	0.155166
Com_836_neg	PC 18:0_20:4;4O	C46 H84 N O12 P	919.582	10.777	918.575	No results	Invalid mass	No results					8.24543e+06	744219	877619	1.96327e+07	782374	760459	1.89742e+07	9.02222e+06	2.59537e+07	1.25751e+07	864179	736809	7.24563e+07	5.99049e+06	713928	659033	0.4922	-1.02268	0.844304	0.546875	0.507471
Com_868_neg	LPE 22:5	C27 H46 N O7 P	527.302	9	526.294	No results	Full match	No results	Lipids and lipid-like molecules	Glycerophospholipids	Glycerophosphoethanolamines	1-acyl-sn-glycero-3-phosphoethanolamines	2.05101e+07	5.14105e+07	5.49773e+07	1.06636e+07	6.04664e+07	4.36804e+07	9.77586e+06	4.383e+07	3.33359e+07	1.02441e+07	4.21385e+07	4.67269e+07	9.62115e+06	3.58954e+07	5.45188e+07	6.58912e+07	0.989751	-0.0148619	0.953453	0.546875	0.618847
Com_87_neg	LPC 20:3	C28 H52 N O7 P	591.354	9.202	590.347	No results	Invalid mass	No results	Lipids and lipid-like molecules	Glycerophospholipids	Glycerophosphocholines	Phosphocholines	2.44296e+08	2.81615e+08	2.09334e+08	2.59232e+08	4.39834e+08	4.09433e+08	2.58369e+08	2.49784e+08	4.57308e+08	1.99441e+08	4.12991e+08	3.34403e+08	3.68611e+08	2.55913e+08	3.38614e+08	4.22047e+08	0.843176	-0.246094	0.226784	0.671875	0.875885
Com_88_neg	Cholic acid	C24 H40 O5	408.288	6.578	407.281	Full match	Full match	Full match	Lipids and lipid-like molecules	Steroids and steroid derivatives	Bile acids, alcohols and derivatives	Trihydroxy bile acids, alcohols and derivatives	3.81147e+07	4.73003e+07	6.65911e+07	2.3511e+08	1.23782e+08	1.90669e+08	7.32357e+07	1.22826e+08	8.29693e+07	9.86617e+07	1.65227e+08	4.60954e+08	2.46621e+08	9.38989e+07	1.23087e+08	1.06948e+08	0.651226	-0.61877	0.184497	0.671875	0.84118
Com_8864_neg	LNAPE 22:6/N-20:1	C47 H80 N O8 P	817.555	10.4	816.548	No results	Invalid mass	No results					76383.1	64843.1	76791.7	81593.5	62292.1	68502.5	72414.5	355384	73166.6	68333.6	69563.7	62377.2	78506.5	1.89223e+06	59724.1	55285.3	0.363772	-1.45889	0.76683	0.625	0.266681
Com_93_neg	LPE 22:6	C27 H44 N O7 P	525.286	8.533	524.278	No results	Full match	No results	Lipids and lipid-like molecules	Glycerophospholipids	Glycerophosphoethanolamines	1-acyl-sn-glycero-3-phosphoethanolamines	1.83677e+08	4.83674e+08	3.66142e+08	1.17403e+08	4.67899e+08	3.16521e+08	8.46794e+07	1.79764e+08	9.81591e+07	9.38233e+07	1.85899e+08	1.76144e+08	7.76997e+07	1.44079e+08	2.80556e+08	3.61387e+08	1.55159	0.633744	0.199231	0.703125	1.14626
Com_930_neg	Hexanoic acid	C6 H12 O2	116.083	6.028	115.075	Invalid mass	No results	No results	Lipids and lipid-like molecules	Fatty Acyls	Fatty acids and conjugates	Medium-chain fatty acids	1.35199e+07	190614	214632	1.89218e+07	176100	193136	3.52141e+07	3.45832e+06	2.5729e+07	5.32416e+07	207592	342334	6.52426e+07	1.39035e+07	238548	155981	0.451955	-1.14575	0.676807	0.625	0.556996
Com_945_neg	11β-Prostaglandin E2	C20 H32 O5	334.212	7.947	333.205	Invalid mass	No results	No results	Lipids and lipid-like molecules	Fatty Acyls	Eicosanoids	Prostaglandins and related compounds	3.11021e+07	4.48301e+07	1.48373e+07	4.8581e+07	1.83406e+07	3.21327e+07	1.73321e+07	2.537e+07	3.99219e+07	2.03614e+07	3.32419e+07	7.35469e+07	2.58631e+07	2.48634e+07	4.07955e+07	3.6748e+07	0.787311	-0.344995	0.253629	0.65625	0.763214
Com_948_neg	23-Norcholic acid	C23 H38 O5	394.272	6.226	393.265	No results	No results	Full match					2.66608e+06	6.32517e+06	5.09189e+06	1.02314e+07	1.06135e+07	5.17402e+07	7.02238e+06	1.45596e+07	4.9253e+06	5.91207e+06	1.61754e+07	1.38513e+07	1.24403e+07	9.89669e+06	1.29218e+07	8.97983e+06	1.272	0.347096	0.820905	0.5625	0.218026
Com_965_neg	N-{4-methyl-3-[(2-toluidinocarbothioyl)amino]phenyl}methanesulfonamide	C16 H19 N3 O2 S2	349.095	5.308	348.087	Invalid mass	No results	No results					4.66247e+06	7.88921e+06	7.40407e+06	6.70606e+06	3.33949e+07	3.12478e+07	2.64599e+07	4.14716e+07	7.78968e+06	6.1938e+06	9.98723e+06	1.30119e+07	1.99127e+07	1.87634e+07	3.69186e+07	2.98361e+07	1.11813	0.161083	0.946559	0.5	0.0548233
Com_975_neg	Lysope 16:0	C21 H44 N O7 P	453.286	8.327	452.279	No results	No results	Full match	Lipids and lipid-like molecules	Glycerophospholipids	Glycerophosphoethanolamines	1-(1Z-alkenyl)-glycero-3-phosphoethanolamines	6.36436e+07	3.66511e+07	4.00475e+07	4.85803e+07	3.85326e+07	3.10202e+07	4.44173e+07	4.64856e+07	3.42797e+07	6.09416e+07	3.35327e+07	3.2387e+07	3.71512e+07	3.37982e+07	4.55919e+07	4.96591e+07	1.06732	0.0939935	0.546969	0.609375	0.424264
Com_1_pos	LPC 16:0-SN1	C24 H50 N O7 P	495.332	9.233	496.339	No results	Full match	Full match					2.64875e+10	2.46411e+10	2.29016e+10	2.17005e+10	2.51315e+10	2.43087e+10	2.41595e+10	2.53842e+10	1.61758e+10	1.85356e+10	1.71605e+10	1.77669e+10	1.91638e+10	2.50252e+10	2.06466e+10	2.37556e+10	1.23058	0.299341	0.00491132	0.890625	1.35449
Com_1002_pos	3-methyl-5-oxo-5-(4-toluidino)pentanoic acid	C13 H17 N O3	257.103	1.232	258.11	Invalid mass	No results	No match					1.83094e+08	1.46805e+08	1.57169e+08	8.48677e+07	1.18001e+08	1.12191e+08	9.54093e+07	9.60055e+07	6.09514e+07	7.70868e+07	6.11825e+07	6.06899e+07	1.01254e+08	1.02668e+08	7.40818e+07	8.1012e+07	1.60527	0.682815	0.00231263	0.90625	1.6566
Com_1006_pos	8-iso Prostaglandin A2	C20 H30 O4	356.196	6.491	357.204	Invalid mass	No results	No results	Lipids and lipid-like molecules	Fatty Acyls	Eicosanoids	Prostaglandins and related compounds	7.59168e+06	5.02501e+06	4.65995e+06	7.2346e+06	4.53018e+06	5.5336e+06	7.09902e+06	1.38056e+07	4.11323e+06	1.61433e+07	9.64242e+06	1.42453e+08	1.45154e+07	1.96756e+07	1.88086e+07	1.58853e+07	0.229979	-2.12042	0.0287985	0.859375	1.06892
Com_10122_pos	Oleoyl ethylamide	C20 H39 N O	309.303	10.02	310.31	Full match	No results	No results	Lipids and lipid-like molecules	Fatty Acyls	Fatty amides	N-acyl amines	2.48953e+06	4.14063e+06	2.7455e+06	3.12237e+06	3.85161e+06	2.97795e+06	3.05434e+06	2.32487e+06	2.09952e+06	1.43711e+06	2.52997e+06	3.19514e+06	1.29983e+06	3.51401e+06	2.7126e+06	3.56688e+06	1.21379	0.27952	0.15392	0.65625	1.09945
Com_10201_pos	N-[(4-hydroxy-3-methoxyphenyl)methyl]-8-methylnonanamide	C18 H29 N O3	329.194	8.346	330.201	Invalid mass	No results	No results					607598	618358	340263	326503	283069	385646	776322	414462	315179	263444	306901	201736	345722	373886	207419	488696	1.4991	0.584097	0.0360673	0.796875	0.806711
Com_10202_pos	(2S)-2-(2-hydroxypropan-2-yl)-2H,3H,7H-furo[3,2-g]chromen-7-one	C14 H14 O4	246.087	5.246	247.094	Invalid mass	No results	No results					206869	190068	235620	228373	173173	147257	226752	139281	257031	2.61393e+06	297071	260858	4.11411e+06	174047	226584	181322	0.19045	-2.39252	0.0977449	0.796875	1.7798
Com_10207_pos	1-[2-(2,5-dimethyl-1H-pyrrol-1-yl)-4-nitrophenyl]-1H-imidazole	C15 H14 N4 O2	282.108	5.624	283.116	Invalid mass	No results	No results					510811	637232	513168	605136	508782	510019	505010	439427	395755	2.71473e+06	350585	476114	4.10731e+06	527006	509455	441489	0.44417	-1.17082	0.348612	0.578125	1.36718
Com_10273_pos	Levothyroxine	C15 H11 I4 N O4	776.686	6.142	777.693	Full match	No results	Full match	Organic acids and derivatives	Carboxylic acids and derivatives	Amino acids, peptides, and analogues	Phenylalanine and derivatives	3.47831e+06	2.10388e+06	2.39095e+06	3.46118e+06	2.5483e+06	3.10807e+06	3.80543e+06	3.57779e+06	2.14864e+06	557552	2.76396e+06	1.43079e+06	567467	2.67589e+06	1.26725e+06	1.75593e+06	1.85866	0.894265	0.0117303	0.890625	1.66383
Com_10328_pos	ethyl 4-({3-[5-(trifluoromethyl)-2-pyridyl]prop-2-ynyl}oxy)benzoate	C18 H14 F3 N O3	349.096	6.073	350.103	Invalid mass	No results	No results					1.46479e+06	1.33949e+06	3.19408e+06	905395	2.25021e+06	1.61334e+06	1.78802e+06	1.41014e+06	1.26127e+06	1.83555e+06	2.76706e+06	3.20086e+06	2.04968e+06	1.21386e+06	962247	1.63654e+06	0.935581	-0.0960658	0.786624	0.546875	0.18623
Com_10333_pos	PC 9:0_9:0	C26 H52 N O8 P	537.342	7.661	538.35	No results	Full match	No results					281599	299576	290096	298026	241200	249217	292721	330384	240500	1.65234e+06	206077	187539	3.97134e+06	250877	189369	198267	0.331021	-1.59501	0.463295	0.71875	1.37179
Com_1034_pos	CAR 18:2	C25 H46 N O4	423.335	7.666	424.342	No results	Invalid mass	No results					9.27026e+07	2.88393e+07	8.65556e+07	3.43261e+07	1.16739e+07	1.80125e+07	1.24963e+08	5.9288e+07	6.67953e+07	6.33717e+07	3.39217e+07	3.83788e+07	2.43159e+07	1.1989e+08	7.57695e+07	1.12876e+08	0.852503	-0.230224	0.419605	0.59375	0.336761
Com_10347_pos	Arachidonoyl amide	C20 H33 N O	303.254	8.412	304.261	Invalid mass	No results	No results	Lipids and lipid-like molecules	Fatty Acyls	Fatty amides	Fatty amides	2.77364e+06	3.00324e+06	2.27903e+06	2.31338e+06	2.9616e+06	2.1112e+06	2.94313e+06	2.98493e+06	2.32781e+06	1.97413e+06	2.09016e+06	2.26025e+06	1.92569e+06	2.77805e+06	2.0614e+06	2.33903e+06	1.20351	0.267249	0.0160679	0.828125	0.969073
Com_10365_pos	NVP-231	C25 H25 N3 O2 S	431.172	6.257	432.179	Invalid mass	No results	No results	Organoheterocyclic compounds	Benzothiazoles	Not available	Benzothiazoles	1.96748e+06	1.63584e+06	3.56858e+06	1.299e+06	1.96108e+06	2.02714e+06	1.62115e+06	2.45787e+06	2.4098e+06	1.97618e+06	2.35925e+06	2.01787e+06	2.28159e+06	2.64356e+06	4.18028e+06	2.52319e+06	0.811022	-0.302188	0.119153	0.78125	1.07502
Com_1039_pos	2,4-dihydroxyheptadec-16-en-1-yl acetate	C19 H36 O4	350.243	9.013	351.25	Invalid mass	No results	No results					1.33323e+08	6.08485e+07	7.60339e+07	5.75064e+07	7.85517e+07	3.36177e+07	5.60514e+07	6.77448e+07	1.37812e+08	4.06587e+07	5.63762e+07	3.8027e+07	2.75843e+07	3.43941e+07	9.49591e+07	9.12644e+07	1.08176	0.113376	0.526029	0.578125	0.494178
Com_10397_pos	LPC 17:2-SN1	C25 H48 N O7 P	505.317	8.436	528.306	No results	Full match	No results					3.02981e+06	2.07122e+06	2.29862e+06	2.43428e+06	3.54966e+06	2.55876e+06	3.73763e+06	4.26108e+06	2.12013e+06	1.60515e+06	1.81114e+06	1.98918e+06	3.06637e+06	4.29601e+06	2.96087e+06	3.08849e+06	1.14346	0.193409	0.321211	0.640625	0.423018
Com_104_pos	PC O-18:0	C26 H54 N O7 P	523.364	9.905	524.371	No results	Full match	Full match					1.48825e+09	1.38806e+09	1.60648e+09	1.02074e+09	1.09673e+09	9.79223e+08	1.00505e+09	1.20187e+09	8.77398e+08	8.68445e+08	8.93424e+08	7.66797e+08	9.28004e+08	8.55012e+08	9.90436e+08	1.13332e+09	1.33825	0.420347	0.00437456	0.921875	1.4335
Com_10426_pos	4,7,8-trimethoxyfuro[2,3-b]quinoline	C14 H13 N O4	259.082	5.626	260.089	Invalid mass	No results	No results					1.62503e+06	2.28039e+06	620263	2.4584e+06	1.94544e+06	2.01571e+06	2.72664e+06	1.33209e+06	1.27892e+06	1.11192e+06	1.55516e+06	4.1787e+06	2.07864e+06	1.50548e+06	1.10913e+06	1.57767e+06	1.04226	0.0597137	0.801765	0.65625	0.13055
Com_10444_pos	L-Homocitrulline	C7 H15 N3 O3	189.111	1.383	190.119	No results	No results	Full match	Organic acids and derivatives	Carboxylic acids and derivatives	Amino acids, peptides, and analogues	L-alpha-amino acids	3.50833e+06	3.37788e+06	3.64826e+06	3.01151e+06	3.45852e+06	2.38212e+06	1.90443e+06	3.56897e+06	2.23497e+06	3.54932e+06	3.69189e+06	3.96569e+06	1.91312e+06	3.19571e+06	2.75322e+06	2.00792e+06	1.06641	0.0927652	0.564921	0.53125	0.252167
Com_10481_pos	Cytidine 5'-monophosphate (hydrate)	C9 H14 N3 O8 P	323.052	1.385	324.059	Full match	Full match	Full match	Nucleosides, nucleotides, and analogues	Pyrimidine nucleotides	Pyrimidine ribonucleotides	Pyrimidine ribonucleoside monophosphates	940235	479737	542191	986431	1.29189e+06	589233	886744	825529	709649	1.47235e+06	202372	727108	3.80553e+06	1.38331e+06	426570	1.43871e+06	0.643541	-0.635895	0.64102	0.59375	0.4136
Com_10620_pos	16,16-Dimethyl prostaglandin A1	C22 H36 O4	386.243	7.665	387.25	Invalid mass	No results	No results	Lipids and lipid-like molecules	Fatty Acyls	Eicosanoids	Prostaglandins and related compounds	2.80876e+06	951530	2.30034e+06	1.31237e+06	559582	786710	3.917e+06	2.11207e+06	1.85143e+06	2.28226e+06	1.02712e+06	1.22273e+06	1.89188e+06	3.44737e+06	2.09051e+06	3.26287e+06	0.863681	-0.21143	0.375487	0.578125	0.303421
Com_10648_pos	WMH	C22 H28 N6 O4 S	472.191	8.809	473.198	Full match	No results	No results					2.99959e+06	2.88451e+06	4.9889e+06	2.1063e+06	1.79648e+06	1.34295e+06	1.55992e+06	1.02594e+06	1.08215e+06	683764	1.20639e+06	1.36562e+06	688130	1.83123e+06	2.31514e+06	1.95964e+06	1.68024	0.74867	0.0625231	0.734375	1.04552
Com_10721_pos	Mupirocin	C26 H44 O9	522.274	7.297	523.281	Invalid mass	No results	No results	Lipids and lipid-like molecules	Fatty Acyls	Fatty acids and conjugates	Medium-chain fatty acids	714614	559040	485390	2.34103e+06	662794	1.77122e+06	2.24642e+06	1.20001e+06	1.3649e+06	1.9159e+06	1.75191e+06	2.29653e+06	1.58405e+06	1.03177e+06	1.86466e+06	2.44124e+06	0.700339	-0.513874	0.071653	0.71875	1.05311
Com_10741_pos	LPC 36:4	C44 H82 N O7 P	789.557	9.551	790.565	No results	Invalid mass	No results					633677	661145	593044	555699	533497	542241	600914	536108	457064	1.17464e+06	3.77551e+06	439641	2.27318e+06	1.34929e+06	408632	480419	0.449522	-1.15353	0.16831	0.5	1.17098
Com_10832_pos	3-hydroxy-N-(1-hydroxy-4-methylpentan-2-yl)-5-oxo-6-phenylhexanamide	C18 H27 N O4	303.181	7.374	304.188	Invalid mass	No results	No results					223503	263646	215125	573152	740500	978308	1.13015e+06	1.76592e+06	195222	467985	452735	317056	863542	976656	1.89932e+06	1.66676e+06	0.861245	-0.215504	0.71315	0.53125	0.221393
Com_10838_pos	CAR 24:1	C31 H60 N O4	509.444	9.913	510.452	No results	Invalid mass	No results					1.40332e+06	926838	714885	883224	2.13587e+06	1.6417e+06	2.63837e+06	2.11409e+06	644325	758993	1.03856e+06	1.05423e+06	1.94504e+06	2.99463e+06	2.48695e+06	3.06118e+06	0.890902	-0.166662	0.863608	0.453125	0.256158
Com_10875_pos	1-morpholino-3-(4-nitrophenoxy)propan-2-ol	C13 H18 N2 O5	282.121	7.722	283.128	Full match	No results	No results					3.78628e+06	2.57309e+06	2.93964e+06	4.55971e+06	1.53839e+06	1.70117e+06	2.10586e+06	2.31696e+06	2.67578e+06	186608	2.3095e+06	3.08828e+06	149222	1.74056e+06	2.2399e+06	2.73292e+06	1.42309	0.509029	0.161408	0.625	1.51082
Com_10934_pos	2-(3,4-dimethoxyphenyl)quinoline	C17 H15 N O2	287.09	6.487	288.097	Invalid mass	No results	No results					291968	291896	266672	297196	297164	252417	438591	245399	184608	167860	178636	254233	200610	249747	213590	246967	1.40386	0.489402	0.00161067	0.9375	0.74115
Com_10942_pos	PC 19:1_19:2	C46 H86 N O8 P	811.608	9.204	812.616	No results	Full match	No results					1.68402e+06	1.86101e+06	1.77462e+06	1.60991e+06	1.62683e+06	1.61378e+06	1.68779e+06	1.56455e+06	1.12854e+06	1.15052e+06	1.07183e+06	1.10714e+06	1.20686e+06	1.55271e+06	1.96937e+06	1.47879e+06	1.25847	0.33167	0.0131351	0.875	1.03242
Com_10997_pos	Epitestosterone	C19 H28 O2	288.209	6.082	289.216	Full match	No results	Full match	Lipids and lipid-like molecules	Steroids and steroid derivatives	Androstane steroids	Androgens and derivatives	1.06227e+06	860925	914753	985402	825608	856539	958619	1.19636e+06	596301	1.00132e+06	1.26271e+06	2.89788e+06	845709	1.54274e+06	1.07046e+06	728876	0.770207	-0.376682	0.427044	0.59375	0.326496
Com_11048_pos	LPC 38:7-SN2	C46 H80 N O7 P	789.557	10.712	790.564	No results	Invalid mass	No results					352623	410029	351880	328142	293054	282001	291327	307762	238187	3.44005e+06	301695	250770	3.21782e+06	273421	256394	270963	0.317217	-1.65646	0.339031	0.703125	1.40497
Com_11052_pos	RMK	C17 H35 N7 O4 S	866.496	7.912	434.255	Invalid mass	No results	No results					346355	358010	420977	299727	259392	273103	251683	318641	192506	217159	186919	208914	237015	242263	185358	218499	1.497	0.582077	0.000188124	1	0.786897
Com_11125_pos	5-Methyltetrahydrofolic acid	C20 H25 N7 O6	459.186	4.882	460.193	Full match	No results	Full match	Organoheterocyclic compounds	Pteridines and derivatives	Pterins and derivatives	Tetrahydrofolic acids	191682	1.92942e+06	2.76304e+06	210637	2.766e+06	3.67662e+06	212720	209478	174703	180235	2.40502e+06	2.45592e+06	181612	1.77999e+06	2.07146e+06	2.3623e+06	1.03	0.0426458	0.840585	0.375	0.655249
Com_11203_pos	Υ-L-Glutamyl-L-glutamic acid	C10 H16 N2 O7	276.096	1.39	277.103	Full match	No results	Full match	Organic acids and derivatives	Carboxylic acids and derivatives	Amino acids, peptides, and analogues	Glutamic acid and derivatives	1.51111e+06	2.7396e+06	1.52739e+06	2.06638e+06	3.0354e+06	2.9179e+06	2.79931e+06	2.4619e+06	1.76544e+06	1.62793e+06	1.68776e+06	2.86949e+06	2.28885e+06	2.22217e+06	2.77726e+06	2.905e+06	1.05044	0.0709878	0.756674	0.546875	0.222709
Com_11228_pos	PC O-39:1	C47 H94 N O7 P	815.693	9.42	816.7	No results	Invalid mass	No results					2.3315e+06	1.03265e+06	2.51346e+06	824651	903326	886258	2.3889e+06	1.98488e+06	1.16923e+06	881376	1.89854e+06	1.71998e+06	788261	808103	714904	1.34877e+06	1.37908	0.463703	0.234341	0.734375	0.697357
Com_1133_pos	DL-Dipalmitoylphosphatidylcholine	C40 H80 N O8 P	733.561	10.448	734.568	Full match	Full match	Full match	Lipids and lipid-like molecules	Glycerophospholipids	Glycerophosphocholines	Phosphatidylcholines	7.94222e+07	1.00625e+08	1.20676e+08	9.97772e+07	9.61662e+07	8.20826e+07	6.13215e+07	6.74561e+07	1.25991e+08	5.71541e+07	7.74976e+07	9.9927e+07	6.17672e+07	8.43798e+07	6.25642e+07	7.31225e+07	1.10137	0.139306	0.399921	0.625	0.475251
Com_11339_pos	N-(2,6-dimethylphenyl)-2-piperidinopropanamide	C16 H24 N2 O	260.187	6.342	261.194	Invalid mass	No results	No results					2.19864e+06	612146	855646	1.05698e+06	1.01947e+06	1.45284e+06	733895	1.10032e+06	651064	345394	361721	379752	518395	465177	575645	435371	2.41926	1.27457	0.000321522	0.984375	1.43636
Com_1134_pos	PC O-34:2	C42 H82 N O7 P	743.581	10.621	744.588	No results	Full match	No results					8.91047e+07	6.25758e+07	8.9076e+07	7.11658e+07	6.80552e+07	6.16417e+07	5.45481e+07	5.92239e+07	8.69445e+07	5.14707e+07	8.85622e+07	6.94845e+07	5.68619e+07	2.0062e+07	5.08482e+07	6.00756e+07	1.14677	0.197575	0.285668	0.6875	0.3889
Com_11399_pos	L-Adrenaline	C9 H13 N O3	183.09	4.997	184.097	No results	No results	Full match	Benzenoids	Phenols	Benzenediols	Catechols	1.89005e+06	2.7185e+06	1.73589e+06	2.59662e+06	1.11012e+06	1.28609e+06	1.4437e+06	1.23239e+06	1.23523e+06	2.98687e+06	1.97469e+06	2.11736e+06	1.82684e+06	970074	771239	908463	1.09558	0.131701	0.511747	0.578125	0.586178
Com_11404_pos	(5-methyl-3-isoxazolyl)[4-(5-propyl-2-pyrimidinyl)piperazino]methanone	C16 H21 N5 O2	315.168	5.169	316.175	Invalid mass	No results	No results					1.54791e+06	607436	3.93379e+06	563271	420832	360708	839988	427790	483074	438347	529734	540639	302571	451847	414899	419639	2.43014	1.28104	0.10149	0.734375	1.08032
Com_1146_pos	PC O-36:4	C44 H82 N O7 P	767.582	10.236	768.589	No results	Full match	No results					6.027e+07	6.44993e+07	6.42592e+07	4.67975e+07	4.5834e+07	2.31868e+07	2.20622e+07	4.01222e+07	6.48047e+07	4.50329e+07	6.48957e+07	6.95352e+07	3.35419e+07	3.62213e+07	2.58113e+07	4.60925e+07	0.951017	-0.0724567	0.733458	0.421875	0.240294
Com_11485_pos	LPC 42:11	C50 H80 N O7 P	859.533	9.572	860.54	No results	Invalid mass	No results					329850	555181	308699	230012	287255	278569	273717	277538	203670	224467	1.19311e+06	390162	227645	3.40545e+06	210271	274864	0.414514	-1.27051	0.431649	0.609375	0.688389
Com_115_pos	16(R)-HETE	C20 H32 O3	342.217	7.948	343.224	Invalid mass	No results	No results	Lipids and lipid-like molecules	Fatty Acyls	Eicosanoids	Hydroxyeicosatetraenoic acids	9.33997e+08	8.63528e+08	5.06542e+08	4.8695e+08	4.32386e+08	5.9445e+08	2.81609e+08	8.33952e+08	1.82747e+08	2.02672e+08	6.17998e+07	2.10128e+08	4.96995e+08	3.28571e+08	1.56597e+08	2.55184e+08	2.6038	1.38062	0.00173822	0.9375	1.40267
Com_11531_pos	3-(3-Methoxyphenyl)propionic acid	C10 H12 O3	180.079	6.408	181.086	No results	No results	Full match					810779	661052	3.27815e+06	850101	466078	522845	361429	242222	523379	1.52429e+06	627699	812004	251234	939567	179510	225342	1.41504	0.500839	0.50557	0.546875	0.418247
Com_1157_pos	Pipecolic acid	C6 H11 N O2	129.079	1.725	130.087	Full match	Full match	Full match	Organic acids and derivatives	Carboxylic acids and derivatives	Amino acids, peptides, and analogues	Alpha amino acids	6.77458e+07	1.00346e+08	8.58414e+07	9.36601e+07	8.69731e+07	7.68273e+07	9.17076e+07	9.91213e+07	7.29699e+07	6.2734e+07	4.88914e+07	6.19053e+07	6.80584e+07	8.55267e+07	7.5763e+07	7.03861e+07	1.28557	0.362407	0.00466935	0.90625	1.02182
Com_11657_pos	CAR 17:0	C24 H48 N O4	413.35	8.163	414.357	No results	Invalid mass	No results					1.59471e+06	1.07924e+06	2.13168e+06	931980	902200	804048	2.04208e+06	1.68001e+06	1.21432e+06	1.53624e+06	753118	1.07425e+06	867503	2.74788e+06	2.22031e+06	2.86935e+06	0.840623	-0.25047	0.597701	0.5625	0.363954
Com_1167_pos	LPC 17:1-SN1	C25 H50 N O7 P	507.333	9.013	508.34	No results	Full match	No results					6.19363e+07	5.84641e+07	5.49206e+07	6.70548e+07	7.37943e+07	8.2279e+07	8.74651e+07	8.35961e+07	4.75015e+07	3.48474e+07	3.85718e+07	4.27415e+07	7.46321e+07	8.21145e+07	5.6816e+07	7.51015e+07	1.25907	0.332358	0.0724167	0.75	0.796489
Com_11709_pos	RLH	C18 H32 N8 O4	446.236	7.075	447.243	Invalid mass	No results	No results					134532	313668	181550	289186	898429	265067	146852	222000	166750	96126.2	329874	929995	653159	256057	237458	415312	0.79465	-0.331608	0.570047	0.609375	0.297648
Com_11732_pos	LPC 26:6	C34 H58 N O7 P	645.365	9.858	646.373	No results	Invalid mass	No results					667934	663364	597357	500816	547910	380401	498221	549677	350600	2.67216e+06	363911	320495	876968	446138	387816	381463	0.759659	-0.396576	0.934482	0.703125	1.12757
Com_1178_pos	4-Hydroxyisoleucine	C6 H13 N O3	147.09	1.433	130.087	No results	No results	Full match	Organic acids and derivatives	Carboxylic acids and derivatives	Amino acids, peptides, and analogues	Isoleucine and derivatives	6.72367e+07	7.70833e+07	6.32769e+07	1.04175e+08	7.83134e+07	6.24376e+07	7.6769e+07	1.05843e+08	5.4105e+07	4.88541e+07	4.33539e+07	6.55589e+07	6.38554e+07	7.9164e+07	7.0947e+07	8.21433e+07	1.25031	0.322286	0.0552563	0.703125	0.873704
Com_1195_pos	PC O-38:6	C46 H82 N O7 P	791.581	8.633	792.589	No results	Full match	No results					6.1435e+07	7.08226e+07	7.66752e+07	6.28162e+07	3.66471e+07	2.98792e+07	2.69043e+07	2.77492e+07	8.65903e+07	4.66632e+07	3.57652e+07	8.4664e+07	2.85768e+07	2.70746e+07	2.35949e+07	2.89812e+07	1.08571	0.118637	0.621487	0.5625	0.181622
Com_1215_pos	PC 22:5_22:6	C52 H82 N O8 P	879.562	11.653	880.569	No results	Invalid mass	No results					4.14965e+06	3.85619e+06	4.51621e+06	3.69661e+06	4.19016e+06	4.09166e+06	3.83898e+06	4.386e+06	3.53105e+06	7.06983e+07	3.17965e+06	3.80145e+06	1.11245e+08	3.98293e+06	4.29726e+06	3.90098e+06	0.15992	-2.64458	0.215048	0.546875	1.41897
Com_1217_pos	4-Methylvaleric Acid	C6 H12 O2	116.084	0.168	117.091	No results	No results	Full match	Lipids and lipid-like molecules	Fatty Acyls	Fatty acids and conjugates	Hydroxy fatty acids	1.30488e+08	1.12581e+08	1.28969e+08	1.3482e+08	1.16121e+08	1.23957e+08	1.20423e+08	9.89533e+07	8.64732e+07	1.04897e+08	8.32803e+07	8.34004e+07	8.01848e+07	9.80327e+07	8.31799e+07	8.74792e+07	1.36692	0.450928	1.46146e-05	0.984375	1.61977
Com_12197_pos	ethyl 4-methyl-2-(1H-pyrrol-1-yl)-1,3-thiazole-5-carboxylate	C11 H12 N2 O2 S	214.081	1.142	215.088	Invalid mass	No results	No results					1.3766e+06	1.45173e+06	1.22982e+06	1.78159e+06	1.24894e+06	1.2964e+06	1.01931e+06	1.13785e+06	1.35397e+06	929840	1.2068e+06	2.21334e+06	847879	939084	804163	887631	1.14805	0.19919	0.201664	0.765625	0.522949
Com_12236_pos	SM 8:1;2O/30:0	C43 H87 N2 O6 P	758.62	11.448	759.627	No results	Invalid mass	No results					610572	379109	416985	430939	366849	365671	363827	385266	339949	278297	300666	333728	327707	304299	332352	334315	1.30098	0.379603	0.00410954	1	0.702993
Com_124_pos	Betaine	C5 H11 N O2	117.079	1.301	118.086	Full match	Full match	Full match	Organic acids and derivatives	Carboxylic acids and derivatives	Amino acids, peptides, and analogues	Alpha amino acids	6.30503e+08	5.50747e+08	5.84697e+08	6.73567e+08	7.28184e+08	9.01383e+08	6.77018e+08	7.54515e+08	4.00662e+08	4.48809e+08	6.05848e+08	5.45236e+08	5.97096e+08	7.19618e+08	4.52048e+08	6.33841e+08	1.24924	0.321054	0.0241875	0.8125	0.993208
Com_1253_pos	Xanthine	C5 H4 N4 O2	152.034	1.967	153.041	Full match	No results	Full match	Organoheterocyclic compounds	Imidazopyrimidines	Purines and purine derivatives	Xanthines	252924	252428	269619	306935	670052	274173	2.96464e+07	238689	6.58813e+06	5.2357e+07	199351	207186	5.13467e+07	5.41892e+06	179482	3.13327e+06	0.267196	-1.90403	0.14612	0.578125	0.812791
Com_1295_pos	PC 20:4_20:4	C48 H80 N O8 P	829.549	10.537	830.556	No results	Invalid mass	No results					1.5369e+06	1.46841e+06	1.56043e+06	1.36082e+06	2.38555e+06	1.97416e+06	1.31102e+06	1.52464e+06	943857	5.99883e+07	1.1484e+07	893899	1.04924e+08	7.77137e+06	1.08518e+06	1.09348e+06	0.0697291	-3.8421	0.132341	0.5	1.44866
Com_131_pos	LPC 22:6-SN2	C30 H50 N O7 P	567.332	8.552	590.321	No results	Full match	No results					8.99053e+08	9.97698e+08	5.94765e+08	8.43854e+08	1.02108e+09	7.84809e+08	8.68293e+08	8.95278e+08	5.63473e+08	4.62906e+08	4.76151e+08	4.18979e+08	4.56025e+08	7.11349e+08	5.25708e+08	7.28215e+08	1.58995	0.668978	0.00022004	0.96875	1.93998
Com_1313_pos	Coenzyme Q2	C19 H26 O4	318.187	9.862	319.195	Invalid mass	No results	No results	Lipids and lipid-like molecules	Prenol lipids	Quinone and hydroquinone lipids	Ubiquinones	1.28466e+08	1.36957e+08	1.36817e+08	1.18271e+08	1.11648e+08	1.09128e+08	1.09527e+08	1.1035e+08	7.58899e+07	6.73855e+07	6.11845e+07	6.12536e+07	4.72046e+07	8.60014e+07	8.48005e+07	9.30479e+07	1.66646	0.73679	0.000148314	1	2.10933
Com_1318_pos	LPC 42:9	C50 H84 N O7 P	863.564	10.099	864.571	No results	Invalid mass	No results					8.38499e+06	8.97165e+06	8.84019e+06	7.78552e+06	7.49137e+06	7.23295e+06	7.18014e+06	7.42408e+06	6.50191e+06	6.09556e+06	3.98698e+07	5.68192e+06	5.79607e+06	1.17403e+08	6.45429e+06	6.99477e+06	0.325009	-1.62145	0.400009	0.75	0.811211
Com_133_pos	LSD-d3	C20 H22 [2]H3 N3 O	326.22	10.449	327.227	Full match	No results	No results					1.20003e+09	1.19676e+09	1.59592e+08	1.04767e+09	9.60977e+08	9.91878e+08	1.10011e+09	8.66022e+08	9.03848e+08	4.46338e+08	5.63071e+08	6.26647e+08	6.45099e+08	6.67362e+08	8.91526e+08	9.25583e+08	1.32694	0.408099	0.492232	0.828125	0.560596
Com_1345_pos	PC 42:11	C50 H78 N O8 P	873.513	10.813	874.521	No results	Invalid mass	No results	Lipids and lipid-like molecules	Glycerophospholipids	Glycerophosphocholines	Phosphocholines	3.04637e+06	3.6672e+06	3.24183e+06	2.86719e+06	2.73762e+06	2.6048e+06	2.8485e+06	2.74403e+06	2.16716e+06	1.03013e+08	2.53237e+06	2.29028e+06	7.8992e+07	2.56415e+06	2.16415e+06	2.46538e+06	0.121096	-3.04578	0.289205	0.75	1.4023
Com_1355_pos	LPC O-18:1	C26 H54 N O6 P	507.369	10.029	508.376	No results	Full match	No results					7.2603e+07	7.38809e+07	6.40656e+07	5.76613e+07	8.77444e+07	7.72177e+07	6.36752e+07	8.47545e+07	4.08799e+07	4.62796e+07	4.43633e+07	4.89921e+07	6.99518e+07	8.59944e+07	5.23385e+07	6.35415e+07	1.28576	0.362623	0.0240258	0.828125	1.26336
Com_1364_pos	2-(14,15-Epoxyeicosatrienoyl) glycerol	C23 H38 O5	416.254	6.214	417.261	Invalid mass	No results	No results	Lipids and lipid-like molecules	Glycerolipids	Monoradylglycerols	2-monoacylglycerols	3.06512e+06	1.04906e+07	7.3299e+06	1.52359e+07	1.68588e+07	8.51164e+07	1.40714e+07	2.47963e+07	6.99868e+06	7.88566e+06	2.03117e+07	1.67076e+07	2.11107e+07	1.77241e+07	1.43731e+07	1.0213e+07	1.53449	0.617761	0.854758	0.5	0.0944126
Com_1372_pos	L-(+)-Citrulline	C6 H13 N3 O3	175.096	1.286	198.085	Full match	Full match	Full match	Organic acids and derivatives	Carboxylic acids and derivatives	Amino acids, peptides, and analogues	Alpha amino acids	4.73149e+07	7.23063e+07	5.31441e+07	1.0845e+08	6.46493e+07	1.11698e+08	8.63635e+07	6.56528e+07	7.23343e+07	5.73372e+07	6.96207e+07	9.04267e+07	4.68206e+07	6.09053e+07	5.28021e+07	5.71497e+07	1.20139	0.264699	0.249398	0.65625	0.479235
Com_1377_pos	CAR 16:1	C23 H44 N O4	397.319	7.439	398.327	No results	Invalid mass	No results					6.66307e+07	2.17002e+07	4.71896e+07	4.62222e+07	2.32605e+07	2.75907e+07	6.21354e+07	5.95873e+07	8.76682e+07	4.80118e+07	3.24621e+07	5.60503e+07	5.087e+07	4.9427e+07	8.57118e+07	1.06687e+08	0.68548	-0.544814	0.08683	0.734375	0.745826
Com_1395_pos	PC O-42:8	C50 H86 N O7 P	843.598	11.632	844.605	No results	Invalid mass	No results					2.65211e+06	2.46455e+06	2.88638e+06	2.36256e+06	2.678e+06	2.61505e+06	2.45355e+06	2.80316e+06	2.25675e+06	1.9406e+06	2.86243e+07	2.42957e+06	7.69604e+06	1.16172e+08	2.74645e+06	2.37889e+06	0.127342	-2.97322	0.157983	0.5	1.41641
Com_1414_pos	PI 38:4	C47 H83 O13 P	908.539	7.596	909.546	No results	Invalid mass	No results	Lipids and lipid-like molecules	Glycerophospholipids	Glycerophosphoinositols	Phosphatidylinositols	2.54001e+07	7.32034e+06	4.84264e+07	8.47479e+07	9.39985e+07	8.6015e+07	8.16383e+07	7.9628e+07	7.04785e+07	5.41621e+07	5.73826e+07	5.5457e+07	5.36965e+07	8.13584e+07	6.53116e+07	6.33037e+07	1.01202	0.0172389	0.526855	0.609375	0.667679
Com_1418_pos	PC O-16:1	C24 H48 N O7 P	493.317	8.328	494.324	No results	Full match	Full match					7.63699e+07	5.86785e+07	5.3281e+07	5.84321e+07	7.54947e+07	1.35348e+07	7.71566e+07	8.39888e+07	6.30701e+07	3.95708e+07	3.4783e+07	4.27544e+07	8.20828e+07	6.92833e+07	6.01294e+07	8.09778e+07	1.05138	0.0722836	0.956834	0.546875	0.0641366
Com_1420_pos	LPC 40:7-SN2	C48 H84 N O7 P	817.583	11.752	818.59	No results	Invalid mass	No results					1.0476e+06	886758	1.00877e+06	880733	1.05782e+06	1.03296e+06	945763	935135	888840	6.00316e+07	787558	959693	9.33391e+07	979650	1.08486e+06	984819	0.0490112	-4.35074	0.182304	0.59375	1.59295
Com_143_pos	DL-Carnitine	C7 H15 N O3	161.105	1.298	162.112	Full match	Full match	Full match	Organic nitrogen compounds	Organonitrogen compounds	Quaternary ammonium salts	Carnitines	3.36222e+08	4.13676e+08	2.61124e+08	4.95148e+08	5.49774e+08	8.32095e+08	8.37725e+08	3.30987e+08	3.89121e+08	2.85295e+08	4.09274e+08	3.88225e+08	5.05261e+08	4.0783e+08	3.2313e+08	4.04319e+08	1.30339	0.382271	0.258998	0.65625	0.673617
Com_1438_pos	CAR 14:1	C21 H40 N O4	369.288	6.907	370.295	No results	Invalid mass	No results					5.98672e+07	2.42552e+07	4.27709e+07	5.39719e+07	2.28278e+07	2.99262e+07	7.2037e+07	5.67405e+07	5.39459e+07	5.71621e+07	3.62487e+07	7.30632e+07	5.47645e+07	5.0446e+07	8.04773e+07	1.01083e+08	0.714518	-0.484958	0.0749807	0.71875	0.694768
Com_144_pos	LPC 20:3-SN1	C28 H52 N O7 P	545.348	9.195	546.355	No results	Full match	No results					5.32578e+08	4.94338e+08	3.03487e+08	5.92758e+08	7.92323e+08	6.32375e+08	6.84752e+08	7.04406e+08	7.43172e+08	2.6155e+08	5.29182e+08	4.43238e+08	6.85655e+08	7.15322e+08	5.72495e+08	7.00752e+08	1.01841	0.0263243	0.854611	0.5	0.247164
Com_1456_pos	α-Ergocryptine	C32 H41 N5 O5	557.31	7.028	558.317	Invalid mass	No results	No results	Alkaloids and derivatives	Ergoline and derivatives	Lysergic acids and derivatives	Lysergamides	8.48045e+06	4.25234e+06	5.99238e+06	7.78471e+06	3.73514e+06	3.85723e+06	4.49088e+06	5.85629e+06	2.1763e+06	9.38595e+06	831423	5.06853e+06	9.12072e+07	1.1246e+07	2.42975e+06	5.42043e+06	0.347898	-1.52326	0.886256	0.5	0.752012
Com_1487_pos	L-Glutathione oxidized	C20 H32 N6 O12 S2	612.151	1.396	307.083	Full match	Full match	Full match	Organic acids and derivatives	Carboxylic acids and derivatives	Amino acids, peptides, and analogues	Peptides	6.16494e+07	4.27268e+07	2.19014e+07	6.01753e+07	5.02668e+07	4.69416e+07	5.32139e+07	4.47229e+07	3.63421e+07	2.69955e+07	3.6975e+07	4.58669e+07	8.86926e+07	5.07915e+07	3.25798e+07	4.44766e+07	1.05205	0.0731978	0.676248	0.65625	0.262727
Com_1493_pos	PC 42:9	C50 H82 N O8 P	877.544	11.014	878.55	No results	Invalid mass	No results	Lipids and lipid-like molecules	Glycerophospholipids	Glycerophosphocholines	Phosphocholines	1.09305e+06	1.08988e+06	1.23855e+06	971153	998358	884169	961473	927875	796932	9.33217e+07	783706	799628	3.44352e+07	867225	828926	759039	0.061576	-4.02149	0.275633	0.75	1.40982
Com_1495_pos	LPC 22:4	C30 H54 N O7 P	593.345	9.55	594.353	No results	Invalid mass	No results	Lipids and lipid-like molecules	Glycerophospholipids	Glycerophosphocholines	Phosphocholines	3.93772e+07	5.26833e+07	3.31623e+07	5.61776e+07	6.25498e+07	7.46855e+07	6.13952e+07	8.17559e+07	4.31521e+07	2.16493e+07	3.90268e+07	3.1735e+07	2.48168e+07	7.09949e+07	6.41905e+07	7.99485e+07	1.22975	0.298361	0.209966	0.65625	1.0719
Com_1522_pos	PE 19:2_19:2	C43 H78 N O8 P	767.546	10.831	768.553	No results	Full match	No results					8.06353e+06	7.2749e+07	7.57606e+07	7.24465e+07	4.88724e+07	5.91455e+07	5.71455e+07	7.40192e+07	4.94184e+07	2.99043e+07	6.09071e+07	5.08009e+07	5.76348e+07	1.59493e+07	8.36332e+07	6.24835e+07	1.13992	0.188936	0.825617	0.609375	0.126189
Com_1529_pos	PC 18:2_20:5	C46 H78 N O8 P	803.537	10.552	804.544	No results	Invalid mass	No results					1.40991e+06	1.34174e+06	1.42582e+06	1.24342e+06	1.29552e+06	1.01096e+06	1.19792e+06	1.40498e+06	949580	2.74678e+07	1.08681e+06	816786	8.58735e+07	1.07901e+06	991565	999153	0.0866168	-3.52921	0.311653	0.71875	1.65477
Com_157_pos	2-Hydroxycinnamic acid	C9 H8 O3	164.048	2.445	182.081	Full match	Full match	Full match	Phenylpropanoids and polyketides	Cinnamic acids and derivatives	Hydroxycinnamic acids and derivatives	Hydroxycinnamic acids	3.97303e+08	6.23556e+08	4.93443e+08	7.79727e+08	5.02162e+08	7.04131e+08	5.30244e+08	6.46459e+08	5.31766e+08	4.57338e+08	7.52113e+08	6.47088e+08	4.24753e+08	4.34997e+08	4.81928e+08	5.44763e+08	1.09411	0.129752	0.420229	0.609375	0.374867
Com_1573_pos	2-[5-(2-hydroxypropyl)oxolan-2-yl]propanoic acid	C10 H18 O4	224.103	5.521	225.11	Invalid mass	No results	No results					2.18228e+07	1.91212e+07	2.07074e+07	2.15142e+07	1.88407e+07	1.9755e+07	2.10053e+07	2.23117e+07	1.79002e+07	5.55766e+07	1.49268e+07	2.20935e+07	8.27935e+07	1.68526e+07	1.72513e+07	1.96373e+07	0.668247	-0.581546	0.413597	0.609375	0.874721
Com_158_pos	LPC 40:8	C48 H82 N O7 P	837.549	8.967	838.556	No results	Invalid mass	No results					9.01887e+06	9.02604e+06	8.67816e+06	8.90826e+06	9.79708e+06	8.98386e+06	9.69291e+06	9.61589e+06	7.21265e+06	7.12068e+06	4.30122e+08	6.60589e+06	7.72389e+06	1.00168e+09	7.82692e+06	8.85681e+06	0.0499075	-4.3246	0.25382	0.734375	1.14383
Com_1581_pos	PC O-40:9	C48 H80 N O7 P	813.552	10.561	814.559	No results	Invalid mass	No results					2.0516e+06	1.95176e+06	2.04354e+06	1.82125e+06	1.95989e+06	1.56939e+06	1.83981e+06	2.03496e+06	1.36098e+06	6.76581e+06	4.50518e+07	1.20695e+06	6.31548e+07	1.00222e+08	1.49003e+06	1.44149e+06	0.0692007	-3.85307	0.093568	0.5	1.56156
Com_1592_pos	Melatonin	C13 H16 N2 O2	232.121	5.481	255.111	Full match	No results	Full match	Organoheterocyclic compounds	Indoles and derivatives	Indoles	3-alkylindoles	1.21092e+06	1.82289e+07	2.11989e+06	3.34596e+07	2.22084e+06	2.72086e+06	6.49157e+06	1.25884e+07	8.50046e+07	8.379e+06	4.93519e+07	5.49697e+06	9.05122e+06	2.03956e+06	4.51386e+06	3.02765e+06	0.473683	-1.07801	0.422303	0.609375	0.338923
Com_1600_pos	Urocanic acid	C6 H6 N2 O2	138.043	1.397	139.05	Full match	Full match	Full match	Organoheterocyclic compounds	Azoles	Imidazoles	Imidazolyl carboxylic acids and derivatives	1.19944e+07	2.26102e+07	2.32022e+07	2.92756e+07	1.85069e+07	3.15606e+07	3.2628e+07	2.74911e+07	1.47968e+07	1.35857e+07	1.35475e+07	1.60549e+07	1.30813e+07	1.79237e+07	1.19188e+07	1.13203e+07	1.75774	0.813719	0.00225871	0.90625	1.51813
Com_161_pos	Methionine	C5 H11 N O2 S	149.051	1.941	150.058	Full match	Full match	Full match	Organic acids and derivatives	Carboxylic acids and derivatives	Amino acids, peptides, and analogues	Methionine and derivatives	4.98173e+08	6.48583e+08	6.19224e+08	6.71532e+08	5.70351e+08	7.37293e+08	5.82252e+08	6.92259e+08	4.61816e+08	5.70066e+08	6.27603e+08	6.5092e+08	4.46251e+08	5.58428e+08	4.28422e+08	2.47571e+08	1.25772	0.330814	0.0548925	0.828125	1.1925
Com_162_pos	L-Valine	C5 H11 N O2	117.079	1.748	118.087	Full match	No results	Full match	Organic acids and derivatives	Carboxylic acids and derivatives	Amino acids, peptides, and analogues	Valine and derivatives	5.17371e+08	6.75048e+08	6.76008e+08	6.50484e+08	6.15735e+08	7.36891e+08	7.35618e+08	8.00407e+08	4.06006e+08	5.35054e+08	5.35217e+08	7.11409e+08	5.21793e+08	5.35838e+08	5.02639e+08	5.18196e+08	1.26755	0.342043	0.00479446	0.84375	1.05584
Com_1625_pos	Threonine	C4 H9 N O3	119.059	1.285	120.066	Full match	Full match	Full match	Organic acids and derivatives	Carboxylic acids and derivatives	Amino acids, peptides, and analogues	D-alpha-amino acids	5.41177e+07	5.89113e+07	5.92665e+07	6.18688e+07	5.38567e+07	7.30638e+07	5.74433e+07	5.08027e+07	5.29626e+07	6.21708e+07	7.37242e+07	5.73838e+07	4.70545e+07	4.55423e+07	4.46526e+07	5.03852e+07	1.08172	0.113323	0.256131	0.703125	0.406407
Com_1630_pos	LPC 19:1	C27 H54 N O7 P	557.346	9.921	558.353	No results	Invalid mass	No results	Lipids and lipid-like molecules	Glycerophospholipids	Glycerophosphocholines	Phosphocholines	5.51173e+07	5.63394e+07	4.7947e+07	5.27553e+07	6.55793e+07	7.22576e+07	6.56741e+07	6.37664e+07	3.90122e+07	1.91322e+07	3.02413e+07	3.11302e+07	6.05353e+07	5.44486e+07	4.554e+07	2.0553e+06	1.69956	0.765159	0.0709983	0.90625	1.58796
Com_1654_pos	PC O-36:5	C44 H80 N O7 P	765.566	8.122	766.573	No results	Full match	No results					5.61045e+07	6.89878e+07	7.19413e+07	6.06723e+07	3.18729e+07	3.78552e+07	4.13963e+07	3.95128e+07	5.57459e+07	3.49519e+07	5.39879e+07	7.10058e+07	3.25552e+07	9.38993e+06	4.1337e+07	4.14617e+07	1.19947	0.262401	0.296156	0.625	0.608413
Com_167_pos	PC O-40:7	C48 H84 N O7 P	817.584	10.859	818.592	No results	Invalid mass	No results					1.23028e+06	1.34323e+06	1.37841e+06	1.1738e+06	1.08292e+06	1.04178e+06	1.09814e+06	1.06198e+06	888978	2.23692e+06	3.44129e+08	2.25686e+06	8.65406e+06	9.43237e+08	9.1627e+06	911124	0.00717554	-7.1227	0.0555269	0.75	1.84184
Com_1693_pos	Prostaglandin A3	C20 H28 O4	332.198	6.479	355.188	Full match	No results	No results	Lipids and lipid-like molecules	Fatty Acyls	Eicosanoids	Prostaglandins and related compounds	4.77991e+06	4.31102e+06	4.5805e+06	4.58314e+06	2.57644e+06	2.41874e+06	2.70276e+06	7.15011e+06	4.0601e+06	1.13252e+07	6.67301e+06	8.24577e+07	6.95611e+06	8.36769e+06	7.83033e+06	5.14334e+06	0.249241	-2.00439	0.0346433	0.875	1.21535
Com_1722_pos	Corticosterone	C21 H30 O4	346.214	6.166	347.222	Full match	Full match	Full match	Lipids and lipid-like molecules	Steroids and steroid derivatives	Hydroxysteroids	21-hydroxysteroids	1.24122e+07	2.58841e+06	2.10551e+06	3.40971e+07	6.63463e+06	2.00269e+07	4.98163e+07	1.92822e+07	6.31421e+07	6.02135e+07	3.87708e+07	2.22151e+07	3.62103e+07	5.13274e+06	2.70117e+07	4.53659e+07	0.493062	-1.02016	0.0713876	0.796875	1.2422
Com_174_pos	PC 34:1	C42 H82 N O8 P	781.56	11.099	782.567	No results	Invalid mass	No results	Lipids and lipid-like molecules	Glycerophospholipids	Glycerophosphocholines	Phosphocholines	6.35097e+08	6.61753e+08	8.41079e+08	7.89792e+08	6.22935e+08	3.79633e+08	4.39535e+08	5.368e+08	6.58989e+08	4.10874e+08	4.65087e+08	5.34947e+08	3.81147e+08	5.5012e+08	6.23319e+08	4.58941e+08	1.2016	0.264951	0.178508	0.6875	0.662995
Com_1747_pos	LPC 22:4-SN1	C30 H54 N O7 P	571.363	9.548	572.371	No results	Full match	No results					3.08915e+07	4.24543e+07	2.55006e+07	4.30971e+07	4.67257e+07	5.51931e+07	4.70083e+07	6.12974e+07	3.18024e+07	1.53432e+07	3.37481e+07	2.54251e+07	2.47939e+07	6.4487e+07	4.8818e+07	5.58071e+07	1.17301	0.23022	0.286221	0.609375	0.922575
Com_1778_pos	(2R,3S,4S,5R,6R)-2-(hydroxymethyl)-6-(propan-2-yloxy)oxane-3,4,5-triol	C9 H18 O6	244.092	5.19	245.1	Invalid mass	No results	No results					6.97539e+07	7.00071e+07	5.51803e+07	8.55746e+07	8.19432e+07	5.8213e+07	6.24425e+07	6.74619e+07	3.9311e+07	4.20031e+07	3.23908e+07	3.42761e+07	3.63972e+07	3.97498e+07	2.22426e+07	4.27475e+07	1.90433	0.929285	9.73194e-06	1	1.67316
Com_1779_pos	PC O-38:9	C46 H76 N O7 P	1571.05	10.622	786.53	No results	Invalid mass	No results					1.37901e+07	6.98914e+06	1.28557e+07	4.16437e+06	9.72823e+06	6.6445e+06	1.05483e+07	2.8307e+06	1.06785e+07	7.58581e+07	1.828e+07	1.50329e+07	3.88513e+07	1.1397e+07	1.6057e+07	9.71764e+06	0.344872	-1.53587	0.0128883	0.875	1.14984
Com_181_pos	PC 18:1_20:5	C46 H80 N O8 P	805.547	10.953	806.555	No results	Invalid mass	No results					2.28612e+06	2.41993e+06	2.3198e+06	2.0983e+06	2.06783e+06	1.89763e+06	2.13998e+06	1.88258e+06	1.71842e+06	3.90256e+08	1.95238e+06	1.74136e+06	7.37421e+08	1.65496e+06	1.67288e+06	1.56564e+06	0.0150373	-6.05531	0.237323	0.71875	1.54849
Com_1814_pos	PC O-34:1	C42 H84 N O7 P	745.598	11.679	746.605	No results	Full match	No results					2.67145e+07	2.30361e+07	3.24513e+07	2.85806e+07	4.62381e+07	3.80459e+07	2.65052e+07	2.3143e+07	4.72328e+07	3.39131e+07	2.75383e+07	4.27793e+07	2.60484e+07	5.41887e+07	3.42358e+07	2.86242e+07	0.830778	-0.267464	0.181632	0.71875	0.498068
Com_1820_pos	Vardenafil N-oxide	C23 H32 N6 O5 S	504.225	8.688	505.232	Invalid mass	No results	No results	Benzenoids	Benzene and substituted derivatives	Benzenesulfonamides	Benzenesulfonamides	5.62e+07	2.21742e+07	5.42478e+07	4.15402e+07	5.61729e+07	4.567e+07	5.93246e+07	6.33107e+07	3.47297e+07	2.65425e+06	2.21853e+07	2.22895e+07	9.72716e+06	5.11404e+07	4.54415e+07	5.03747e+07	1.67115	0.740841	0.0712675	0.828125	1.65818
Com_1824_pos	LPC 19:1-SN1	C27 H54 N O7 P	535.364	9.902	536.371	No results	Full match	No results					4.65543e+07	4.20427e+07	3.95019e+07	3.96209e+07	5.3928e+07	5.3986e+07	5.01479e+07	5.67291e+07	3.01095e+07	1.97764e+07	2.51544e+07	2.29529e+07	5.47749e+07	4.49913e+07	3.73815e+07	4.34139e+07	1.3732	0.457538	0.0265058	0.796875	1.03659
Com_1828_pos	Adenosine	C10 H13 N5 O4	267.096	3.008	268.104	Full match	Full match	Full match	Nucleosides, nucleotides, and analogues	Purine nucleosides	Not available	Purine nucleosides	865732	1.13578e+06	811517	757665	4.5542e+06	747169	753666	653238	2.46828e+06	3.14542e+06	492084	537976	2.29393e+07	2.79317e+07	1.46157e+06	3.84093e+07	0.105549	-3.24401	0.0640209	0.703125	1.08039
Com_1863_pos	Triethanolamine	C6 H15 N O3	149.105	1.251	150.113	Full match	Invalid mass	No results	Organic nitrogen compounds	Organonitrogen compounds	Amines	1,2-aminoalcohols	151328	697262	160151	164302	811615	251479	1.06704e+06	7.64411e+06	357434	147582	226036	197774	124443	312005	156381	187993	6.40324	2.6788	0.0966913	0.71875	0.831231
Com_188_pos	LPC 17:0-SN1	C25 H52 N O7 P	509.348	9.698	532.337	No results	Full match	Full match					6.21657e+08	5.53e+08	6.90553e+08	5.23998e+08	4.96895e+08	6.57257e+08	5.2934e+08	6.06832e+08	3.75861e+08	3.74174e+08	4.03446e+08	3.89841e+08	4.35489e+08	5.37779e+08	4.75271e+08	6.07286e+08	1.30018	0.378709	0.00372077	0.875	1.21864
Com_189_pos	EPK	C16 H28 N4 O6	372.204	9.674	373.211	Invalid mass	No results	No results					7.80054e+08	9.5655e+08	5.55574e+08	5.70686e+08	5.68701e+08	6.03105e+08	5.52848e+08	6.14976e+08	4.43434e+08	1.94455e+08	2.73681e+08	2.00758e+08	1.21311e+08	2.85174e+08	3.44519e+08	4.01861e+08	2.29671	1.19957	0.000366733	1	2.50257
Com_1901_pos	PC 42:7	C50 H86 N O8 P	881.576	11.133	882.583	No results	Invalid mass	No results	Lipids and lipid-like molecules	Glycerophospholipids	Glycerophosphocholines	Phosphocholines	1.2666e+06	1.19304e+06	1.26054e+06	1.14333e+06	1.01747e+06	1.05227e+06	1.69785e+06	1.1284e+06	866326	2.71174e+07	913204	843978	5.41651e+07	3.01309e+06	845325	1.03261e+06	0.109908	-3.18563	0.230657	0.609375	1.34043
Com_1916_pos	DLK	C16 H30 N4 O6	374.22	9.984	375.227	Invalid mass	No results	No results					5.40493e+07	8.49713e+07	3.58771e+07	4.25223e+07	5.23627e+07	4.905e+07	4.43523e+07	3.8897e+07	3.6662e+07	1.09547e+07	1.57568e+07	1.57316e+07	1.23564e+07	2.44755e+07	3.53866e+07	5.10382e+07	1.98695	0.990552	0.00502786	0.90625	1.85183
Com_1932_pos	trans-3-Indoleacrylic acid	C11 H9 N O2	187.067	5.635	188.074	Invalid mass	No results	No results	Organoheterocyclic compounds	Indoles and derivatives	Indoles	Indoles	96029.4	96644.8	94401.5	99814.8	2.75464e+07	4.38204e+07	2.9331e+07	3.61781e+07	139691	109548	145812	97083.2	1.45267e+07	3.21171e+07	2.37811e+07	2.58573e+07	1.41838	0.504244	0.961273	0.484375	0.0930365
Com_1934_pos	Pantothenic acid	C9 H17 N O5	219.111	5.01	220.118	Full match	Full match	Full match	Organic oxygen compounds	Organooxygen compounds	Alcohols and polyols	Secondary alcohols	3.58927e+07	5.5795e+07	2.95802e+07	5.32146e+07	1.54788e+07	1.70117e+07	1.92919e+07	1.7268e+07	2.72994e+07	4.17675e+07	4.38021e+07	4.25421e+07	1.43376e+07	1.14148e+07	8.95691e+06	1.18735e+07	1.20564	0.269805	0.417731	0.65625	0.505704
Com_1954_pos	LPC 42:12-SN2	C50 H78 N O7 P	835.535	9.792	836.543	No results	Invalid mass	No results					3.35537e+06	3.33241e+06	3.40254e+06	2.80388e+06	2.75243e+06	1.98577e+06	2.50282e+06	2.79591e+06	1.76124e+06	6.20416e+06	6.3551e+07	1.61001e+06	8.70806e+06	7.66466e+07	2.6853e+06	1.91628e+06	0.14061	-2.83023	0.168795	0.53125	1.08833
Com_1973_pos	PC 18:3_20:5	C46 H76 N O8 P	801.539	11.405	819.573	No results	Invalid mass	No results					1.70324e+07	1.4041e+07	1.49863e+07	1.12284e+07	9.13049e+06	1.14026e+07	1.46078e+07	1.73512e+07	9.42925e+06	2.03864e+06	6.6173e+07	1.3164e+07	498383	4.11012e+06	8.54917e+06	1.17507e+07	0.948725	-0.0759379	0.206254	0.765625	1.23075
Com_1980_pos	PC 20:2_20:3	C48 H86 N O8 P	835.607	11.673	836.614	No results	Full match	No results					3.65439e+07	8.0771e+06	3.21939e+07	2.8673e+07	4.41789e+07	3.32169e+07	2.13098e+07	1.0171e+07	778503	6.12177e+06	2.88259e+07	2.80839e+07	1.22533e+07	4.49119e+07	2.09696e+07	3.00723e+07	1.24618	0.317512	0.335593	0.640625	0.718408
Com_2000_pos	LPC 34:2	C42 H82 N O7 P	765.565	10.709	766.572	No results	Invalid mass	No results					5.69416e+07	5.95745e+07	5.6626e+07	6.12032e+07	4.7219e+07	4.88966e+07	3.75047e+07	2.40805e+07	5.14501e+07	3.44551e+07	2.73299e+07	5.48352e+07	3.58964e+07	2.05166e+07	3.32723e+07	3.92238e+07	1.32011	0.40066	0.0962717	0.78125	0.783921
Com_2003_pos	2-Arachidonoyl glycerol	C23 H38 O4	360.266	8.741	361.273	Invalid mass	No results	No results	Lipids and lipid-like molecules	Endocannabinoids	Not available	Endocannabinoids	4.99683e+07	6.05406e+07	5.36225e+07	4.36576e+07	4.59788e+07	3.92995e+07	4.56177e+07	4.64737e+07	2.87082e+07	1.85093e+07	2.39363e+07	2.86745e+07	1.85674e+07	4.50925e+07	3.18121e+07	3.89825e+07	1.64399	0.717202	0.0016881	0.96875	2.05637
Com_2035_pos	5-Methyluridine	C10 H14 N2 O6	258.085	1.352	276.119	No results	Full match	Full match	Nucleosides, nucleotides, and analogues	Pyrimidine nucleosides	Not available	Pyrimidine nucleosides	4.96164e+07	5.52342e+07	3.63218e+07	3.98373e+07	5.81693e+07	6.01973e+07	6.08558e+07	4.48868e+07	3.82475e+07	3.09328e+07	4.24987e+07	5.17004e+07	3.748e+07	4.15528e+07	5.65444e+07	5.01755e+07	1.16036	0.214573	0.152827	0.703125	0.573105
Com_2061_pos	PC 19:2_18:5	C45 H76 N O8 P	789.544	11.496	790.551	No results	Invalid mass	No results					2.37195e+06	2.07325e+06	2.10756e+06	2.15619e+06	1.96908e+06	1.82962e+06	1.92359e+06	1.99706e+06	1.70093e+06	2.86481e+07	1.50437e+06	1.6698e+06	5.87265e+07	2.00561e+06	1.6965e+06	1.78241e+06	0.168092	-2.57268	0.27698	0.6875	1.61748
Com_21_pos	LPC 20:4-SN1	C28 H50 N O7 P	543.332	8.797	566.321	No results	Full match	Full match					4.91442e+09	6.10008e+09	4.07577e+09	5.9818e+09	6.02507e+09	6.41015e+09	6.36298e+09	6.55995e+09	4.32675e+09	3.74777e+09	4.92124e+09	4.76539e+09	4.06348e+09	5.67836e+09	4.74598e+09	5.70143e+09	1.22344	0.290949	0.0231257	0.859375	1.2611
Com_2106_pos	PC O-42:9	C50 H84 N O7 P	841.582	9.638	842.59	No results	Invalid mass	No results					2.29616e+06	2.58424e+06	2.1192e+06	1.98898e+06	1.86279e+06	1.91685e+06	2.10614e+06	2.31888e+06	1.63008e+06	3.34355e+06	2.0812e+07	2.51067e+07	4.51018e+06	7.00316e+07	5.37183e+07	1.49886e+06	0.0951737	-3.39329	0.0284949	0.75	1.95235
Com_2114_pos	(±)8-HEPE	C20 H30 O3	300.208	7.449	301.216	Invalid mass	No match	No match					3.69116e+06	3.21903e+06	2.30878e+06	2.80725e+06	1.39466e+06	1.62512e+06	2.97055e+06	3.28123e+06	1.85686e+06	5.11574e+06	3.01385e+06	6.15609e+07	3.10642e+06	2.266e+06	1.63412e+06	1.9608e+06	0.26452	-1.91855	0.393831	0.46875	0.541068
Com_2116_pos	CAR 18:0	C25 H50 N O4	427.366	8.596	428.373	No results	Invalid mass	No results					3.98468e+07	3.69996e+07	4.70061e+07	3.31455e+07	2.94044e+07	2.52468e+07	4.80648e+07	4.15711e+07	2.7703e+07	4.18344e+07	2.52023e+07	3.67506e+07	3.01281e+07	5.38976e+07	4.42074e+07	5.61735e+07	0.953745	-0.0683247	0.825176	0.53125	0.172024
Com_2127_pos	5-OxoETE	C20 H30 O3	318.219	7.852	341.209	Full match	No results	No results	Lipids and lipid-like molecules	Fatty Acyls	Fatty acids and conjugates	Long-chain fatty acids	1.97923e+07	1.13691e+07	1.27052e+07	1.02497e+07	1.24931e+07	9.54078e+06	1.68027e+07	8.82634e+06	7.75328e+06	1.72222e+07	1.17137e+07	2.07067e+07	1.47277e+07	6.87837e+07	5.68294e+06	4.0044e+07	0.54534	-0.874772	0.305297	0.640625	0.536913
Com_2138_pos	DL-Stachydrine	C7 H13 N O2	143.095	1.38	144.102	Full match	No results	No results	Organic acids and derivatives	Carboxylic acids and derivatives	Amino acids, peptides, and analogues	Proline and derivatives	5.78171e+07	3.00929e+07	3.98694e+07	4.05562e+07	5.43792e+07	3.75015e+07	3.36845e+07	4.49042e+07	2.84319e+07	2.48113e+07	3.63076e+07	3.78905e+07	3.23712e+07	4.56048e+07	2.7947e+07	2.66417e+07	1.30307	0.38191	0.0290163	0.8125	0.732891
Com_2161_pos	PC 39:4	C47 H86 N O8 P	845.59	8.59	846.597	No results	Invalid mass	No results	Lipids and lipid-like molecules	Glycerophospholipids	Glycerophosphocholines	Phosphocholines	3.74659e+07	3.34272e+07	2.56798e+07	2.72872e+07	3.61072e+07	3.2411e+07	2.63918e+07	2.61821e+07	3.29079e+07	1.99066e+07	4.83928e+07	2.34348e+07	2.57852e+07	4.08523e+07	2.13111e+07	2.41153e+07	1.03484	0.0494039	0.585262	0.65625	0.255003
Com_2163_pos	Tetrahydrocortisone	C21 H32 O5	750.444	11.189	751.451	Invalid mass	No results	No results	Lipids and lipid-like molecules	Steroids and steroid derivatives	Hydroxysteroids	21-hydroxysteroids	630542	662750	704861	618027	580871	540556	615790	644198	477435	3.88212e+07	521343	422196	5.47548e+07	516537	482591	589513	0.0517426	-4.2725	0.260154	0.71875	1.43578
Com_2175_pos	LPC 18:3-SN1	C26 H48 N O7 P	517.317	7.036	518.324	No results	Full match	Full match					6.18366e+06	2.83993e+06	2.7703e+06	3.58453e+06	2.13338e+06	1.99512e+06	2.3967e+06	3.57962e+06	1.54047e+06	1.94054e+07	894272	3.41661e+06	5.43678e+07	2.14226e+06	2.36511e+06	3.63932e+06	0.290337	-1.7842	0.524955	0.5	0.892034
Com_2211_pos	15-Deoxy-Δ12,14-prostaglandin A1	C20 H30 O3	300.209	6.805	301.216	Invalid mass	No match	No match	Lipids and lipid-like molecules	Fatty Acyls	Eicosanoids	Prostaglandins and related compounds	5.62088e+06	3.01805e+06	2.75277e+06	3.51467e+06	1.0928e+06	1.1749e+06	2.60669e+06	3.39704e+06	2.28292e+06	8.60344e+06	5.60497e+06	2.82613e+07	3.57585e+06	3.5094e+06	3.73195e+06	3.37576e+06	0.393207	-1.34664	0.0633749	0.78125	0.707176
Com_2215_pos	LPC 17:0-SN2	C25 H52 N O7 P	509.348	9.463	510.355	No results	Full match	Full match					3.95653e+07	3.7971e+07	6.55592e+07	4.14678e+07	3.62867e+07	4.56487e+07	4.0643e+07	3.98011e+07	2.93262e+07	2.68425e+07	3.53305e+07	3.23946e+07	2.71959e+07	3.61119e+07	3.95812e+07	4.40091e+07	1.28121	0.357512	0.0176229	0.859375	1.38372
Com_2222_pos	LPC 42:8	C50 H86 N O7 P	865.579	9.842	866.586	No results	Invalid mass	No results					1.04547e+07	1.03556e+07	9.74347e+06	8.02916e+06	8.83228e+06	7.27277e+06	9.57152e+06	8.00633e+06	6.63183e+06	7.68832e+06	1.94437e+07	6.61439e+06	6.09223e+06	6.39252e+07	1.03892e+07	5.84589e+06	0.570682	-0.809241	0.596269	0.625	0.58759
Com_2225_pos	Lysopc 18:2	C26 H50 N O7 P	519.331	9.059	520.338	No results	No results	Full match	Lipids and lipid-like molecules	Glycerophospholipids	Glycerophosphocholines	Phosphocholines	4.06788e+07	2.60949e+07	3.25712e+07	3.1611e+07	3.28842e+07	3.19998e+07	4.33241e+07	4.54512e+07	2.24858e+07	1.32965e+07	1.74369e+07	2.25123e+07	2.43876e+07	4.04268e+07	2.19905e+07	3.0502e+07	1.4744	0.560124	0.00990621	0.90625	1.1709
Com_2227_pos	FRH	C21 H30 N8 O4	480.225	8.738	481.232	Invalid mass	No results	No results					5.55603e+07	6.49349e+07	4.9596e+07	4.86032e+07	4.86669e+07	4.4818e+07	5.47847e+07	5.08022e+07	3.15848e+07	1.75604e+07	2.76447e+07	2.66255e+07	1.53543e+07	4.42847e+07	3.51677e+07	4.41101e+07	1.72394	0.785708	0.00289119	1	1.09283
Com_2231_pos	LPC O-16:1	C24 H50 N O6 P	479.337	9.648	480.345	No results	Full match	No results					3.89658e+07	3.25295e+07	3.75315e+07	3.02866e+07	3.15568e+07	4.01421e+07	3.26696e+07	4.25471e+07	2.58758e+07	2.006e+07	2.56105e+07	2.73261e+07	2.70152e+07	3.80189e+07	2.67335e+07	3.78093e+07	1.25292	0.325295	0.0189069	0.84375	1.12209
Com_2241_pos	PC 17:1_18:2	C43 H80 N O8 P	1539.1	10.617	770.557	No results	Invalid mass	No results					2.96841e+07	2.62064e+07	3.09328e+07	2.3785e+07	2.51179e+07	2.04449e+07	1.17188e+07	3.2931e+07	1.55083e+07	1.95238e+07	1.68203e+07	1.47589e+07	6.885e+06	1.26276e+07	2.05515e+07	1.92704e+07	1.5945	0.673107	0.015391	0.875	1.36221
Com_2258_pos	D-Sphingosine	C18 H37 N O2	281.272	7.506	282.279	Invalid mass	No results	No results	Organic nitrogen compounds	Organonitrogen compounds	Amines	1,2-aminoalcohols	3.00376e+07	3.25126e+07	1.58564e+07	2.07921e+07	2.6281e+07	1.30411e+07	1.65597e+07	2.05582e+07	8.64216e+06	1.21756e+07	1.19499e+07	2.09622e+07	1.91996e+07	2.26905e+07	1.26768e+07	2.0282e+07	1.366	0.449958	0.0804537	0.75	0.734894
Com_2318_pos	Cholecalciferol	C27 H44 O	384.339	7.768	385.347	Full match	No results	No results	Lipids and lipid-like molecules	Steroids and steroid derivatives	Vitamin D and derivatives	Vitamin D and derivatives	4.10944e+06	5.66198e+06	4.16949e+06	3.60342e+06	3.32717e+06	3.89897e+06	5.84874e+06	5.21461e+06	4.01913e+06	4.41452e+06	3.03618e+07	4.63368e+06	3.47549e+06	6.1086e+07	6.613e+06	5.03835e+06	0.299509	-1.73933	0.156153	0.671875	1.3536
Com_2337_pos	gamma-Glutamyltyrosine	C14 H18 N2 O6	310.116	4.919	311.123	No results	Full match	No results	Organic acids and derivatives	Carboxylic acids and derivatives	Amino acids, peptides, and analogues	Tyrosine and derivatives	1.19471e+07	2.7163e+07	1.46187e+07	1.86196e+07	2.22487e+07	3.65202e+07	2.56451e+07	3.23638e+07	1.91754e+07	1.54197e+07	3.20331e+07	2.86405e+07	1.3303e+07	1.63343e+07	2.41246e+07	2.69208e+07	1.07488	0.104173	0.760707	0.546875	0.373474
Com_2363_pos	Docosanamide	C22 H45 N O	339.35	9.436	340.357	Full match	No results	No results	Lipids and lipid-like molecules	Fatty Acyls	Fatty amides	Fatty amides	1.57972e+07	3.53945e+07	9.99114e+06	9.67217e+06	1.69755e+07	1.63401e+07	9.80978e+06	1.25036e+07	7.84942e+06	7.42289e+06	5.80738e+06	4.9383e+06	4.3017e+06	8.84124e+06	7.75309e+06	1.4119e+07	2.07239	1.05129	0.00400838	0.9375	1.18466
Com_2384_pos	Oleandomycin	C35 H61 N O12	687.408	10.044	688.416	Invalid mass	No results	No results	Organic oxygen compounds	Organooxygen compounds	Carbohydrates and carbohydrate conjugates	Aminoglycosides	1.61948e+06	1.77468e+06	1.61019e+06	1.20562e+06	1.51926e+06	1.03374e+06	1.45419e+06	1.40698e+06	995623	2.80194e+07	1.39101e+06	1.16735e+06	4.86721e+07	1.16126e+06	1.01616e+06	890486	0.139523	-2.84142	0.331733	0.6875	1.64154
Com_2403_pos	Bicyclo Prostaglandin E2	C20 H30 O4	356.196	6.893	357.203	Invalid mass	No results	No results	Lipids and lipid-like molecules	Fatty Acyls	Eicosanoids	Prostaglandins and related compounds	2.2377e+07	1.10017e+07	9.98807e+06	1.17976e+07	5.78839e+06	5.40236e+06	1.4483e+07	1.06266e+07	1.03367e+07	1.84383e+07	1.49267e+07	4.78985e+07	2.69444e+07	1.507e+07	1.16041e+07	1.07317e+07	0.586498	-0.769801	0.0689516	0.765625	0.632964
Com_2406_pos	8-Hydroxyquinoline	C9 H7 N O	145.053	5.457	146.06	Full match	Full match	No results	Organoheterocyclic compounds	Quinolines and derivatives	8-hydroxyquinolines	8-hydroxyquinolines	6.09874e+06	8.83835e+06	5.99354e+06	1.03213e+07	3.56373e+06	3.72502e+06	5.86395e+06	4.66256e+06	6.94119e+06	2.48e+07	7.40681e+06	5.42798e+06	1.54008e+07	4.68154e+06	3.74763e+06	3.74134e+06	0.680097	-0.556188	0.441521	0.59375	0.785609
Com_2427_pos	Asp-Phe methyl ester	C14 H18 N2 O5	294.122	5.317	295.129	No results	No results	Full match					2.03713e+07	3.06636e+07	2.08083e+07	2.4846e+07	2.78951e+07	3.85702e+07	3.90152e+07	3.46319e+07	2.14726e+07	1.63772e+07	2.65505e+07	3.57746e+07	1.97191e+07	2.14865e+07	2.93368e+07	2.94202e+07	1.18319	0.242687	0.210979	0.671875	0.619376
Com_2443_pos	N6,N6,N6-Trimethyl-L-lysine	C9 H20 N2 O2	188.153	1.226	189.16	Full match	No results	No results	Organic acids and derivatives	Carboxylic acids and derivatives	Amino acids, peptides, and analogues	L-alpha-amino acids	2.71355e+07	2.56109e+07	2.33487e+07	3.84918e+07	2.15027e+07	2.50566e+07	3.25391e+07	2.58137e+07	2.10882e+07	2.58461e+07	1.82911e+07	2.60595e+07	2.69344e+07	2.6773e+07	1.81495e+07	1.66293e+07	1.22099	0.288055	0.0576194	0.6875	0.869519
Com_2457_pos	PC O-18:3	C26 H48 N O7 P	517.316	8.198	540.306	No results	Full match	Full match					2.56586e+07	2.84672e+07	2.56225e+07	2.20461e+07	3.5569e+07	2.41431e+07	2.28152e+07	3.82743e+07	1.35985e+07	2.23096e+07	1.67335e+07	2.15874e+07	1.84848e+07	3.80134e+07	2.13174e+07	2.6506e+07	1.24668	0.318095	0.084329	0.796875	0.660185
Com_2483_pos	Androsterone	C19 H30 O2	272.214	6.807	273.221	Invalid mass	No results	No results	Lipids and lipid-like molecules	Steroids and steroid derivatives	Androstane steroids	Androgens and derivatives	4.41044e+06	2.66625e+06	2.46016e+06	2.55217e+06	630519	626726	1.30303e+06	2.01788e+06	1.66925e+06	7.52941e+06	4.70006e+06	2.29476e+07	2.30488e+06	2.42796e+06	2.9586e+06	2.30569e+06	0.355806	-1.49084	0.0582793	0.71875	0.726845
Com_2484_pos	SM 8:1;2O/32:0	C45 H91 N2 O6 P	786.655	8.31	787.663	No results	Invalid mass	No results					1.74594e+07	1.77068e+07	2.23072e+07	2.38846e+07	2.16261e+07	1.87523e+07	2.55847e+07	2.73522e+07	1.87446e+07	1.8057e+07	1.29732e+07	2.2407e+07	1.26135e+07	1.61035e+07	1.33982e+07	2.11922e+07	1.2892	0.366479	0.0200821	0.8125	1.00726
Com_2499_pos	SM 42:1;2O	C47 H95 N2 O6 P	1673.35	9.152	837.682	No results	Invalid mass	No results					5.12438e+07	2.1478e+07	4.54418e+07	1.99233e+07	2.11885e+07	1.97789e+07	3.17112e+07	2.36013e+07	1.72775e+07	1.59868e+07	2.36939e+07	1.80544e+07	1.58432e+07	2.06685e+07	1.71969e+07	1.896e+07	1.58698	0.666283	0.0214655	0.890625	1.1605
Com_2508_pos	Cytosine	C4 H5 N3 O	111.044	1.387	112.051	Full match	Full match	Full match	Organoheterocyclic compounds	Diazines	Pyrimidines and pyrimidine derivatives	Pyrimidones	3.85705e+07	3.20071e+07	3.69502e+07	3.68528e+07	4.24943e+07	3.72762e+07	4.00625e+07	4.06046e+07	2.70892e+07	3.3808e+07	2.76015e+07	3.79566e+07	3.83989e+07	3.4374e+07	2.91478e+07	3.21182e+07	1.17015	0.226697	0.0145266	0.828125	0.930999
Com_2531_pos	(2,6-dimethylmorpholino)(1-methyl-5-nitro-1H-pyrazol-4-yl)methanone	C11 H16 N4 O4	306.072	5.492	307.079	Invalid mass	No results	No results					1.10286e+07	2.43591e+07	1.08616e+07	1.13551e+07	3.19992e+07	3.56436e+07	2.57945e+07	3.048e+07	7.76932e+06	1.44549e+07	7.56871e+06	2.65027e+07	1.37131e+07	9.27516e+06	1.19746e+07	1.3161e+07	1.73839	0.79775	0.0422683	0.734375	0.874922
Com_2540_pos	L-Kynurenine	C10 H12 N2 O3	208.085	4.759	209.092	Full match	Full match	Full match	Organic oxygen compounds	Organooxygen compounds	Carbonyl compounds	Alkyl-phenylketones	2.77862e+07	5.55124e+07	6.13502e+07	5.25837e+07	1.6484e+07	1.57747e+07	2.38111e+07	1.38412e+07	1.48869e+07	2.37338e+07	3.09508e+07	3.12103e+07	1.27003e+07	1.08531e+07	1.42566e+07	1.62007e+07	1.72582	0.787279	0.10185	0.734375	0.920408
Com_2546_pos	CAR 20:4	C27 H46 N O4	447.335	7.636	448.342	No results	Invalid mass	No results					1.87077e+07	6.68362e+06	1.44875e+07	4.70441e+06	1.36318e+06	1.92693e+06	3.96336e+07	9.30821e+06	1.8854e+07	1.148e+07	8.2687e+06	5.34065e+06	3.96655e+06	2.68149e+07	8.86858e+06	2.05057e+07	0.930029	-0.104652	0.422836	0.609375	0.343533
Com_2549_pos	SM 35:8;2O	C40 H67 N2 O6 P	724.447	8.526	725.455	No results	Invalid mass	No results					4.06472e+06	4.20933e+06	3.88035e+06	4.11958e+06	4.47867e+06	3.90261e+06	4.02539e+06	4.15444e+06	2.8951e+06	3.02378e+06	2.52652e+07	2.99117e+06	3.45768e+06	5.42712e+07	3.17158e+06	3.86097e+06	0.33188	-1.59127	0.396715	0.75	0.925423
Com_2558_pos	LPC 22:0-SN1	C30 H62 N O7 P	579.426	8.62	580.433	No results	Full match	No results					3.79973e+07	3.46604e+07	2.83676e+07	2.68651e+07	2.54404e+07	3.68583e+07	2.87052e+07	3.29969e+07	2.61672e+07	2.43677e+07	2.26518e+07	2.5006e+07	2.14405e+07	4.90052e+07	3.66703e+07	3.59374e+07	1.04413	0.0622954	0.546256	0.671875	0.439242
Com_2567_pos	Azaspiracid-1	C47 H71 N O12	841.511	10.021	864.5	Invalid mass	No results	No results	Organoheterocyclic compounds	Azaspirodecane derivatives	Not available	Azaspirodecane derivatives	1.33693e+07	1.43047e+07	1.40951e+07	1.24135e+07	1.19445e+07	1.15325e+07	1.14483e+07	1.18372e+07	1.03669e+07	3.50402e+07	9.9709e+06	9.05944e+06	4.43323e+07	9.95384e+06	1.02909e+07	1.11527e+07	0.720176	-0.473579	0.605885	0.75	1.27483
Com_2574_pos	12,13-EODE	C18 H32 O3	296.235	7.626	319.224	No results	No results	Full match					1.72662e+07	2.01205e+07	1.77654e+07	2.97498e+07	1.5442e+07	5.48558e+07	2.45479e+07	3.17393e+07	1.6699e+07	1.37261e+07	1.90172e+07	2.13055e+07	1.97049e+07	1.98243e+07	2.17831e+07	2.40513e+07	1.35472	0.437991	0.181819	0.65625	0.630795
Com_2587_pos	MAG (18:3)	C21 H36 O4	352.261	8.651	375.25	No results	No results	Full match	Lipids and lipid-like molecules	Glycerolipids	Monoradylglycerols	Monoacylglycerols	5.83891e+07	4.38294e+07	2.75981e+07	2.19707e+07	3.50841e+07	1.31823e+07	1.52387e+07	1.40134e+07	1.25045e+07	1.2356e+07	1.23826e+07	8.89338e+06	4.3556e+06	7.31319e+06	1.40975e+07	1.50082e+07	2.6384	1.39966	0.00289813	0.9375	1.34552
Com_2617_pos	LPC 22:6-SN1	C30 H50 N O7 P	567.327	8.61	568.335	No results	Invalid mass	No results					1.15264e+07	3.52784e+07	1.26284e+07	1.60911e+07	3.15592e+06	2.82326e+06	1.7526e+07	2.73152e+07	1.29215e+07	1.17014e+07	9.41479e+06	9.79779e+06	1.43263e+07	2.29841e+07	8.57049e+06	1.18734e+07	1.24367	0.314609	0.920651	0.59375	0.0529269
Com_2627_pos	PC O-20:2	C28 H54 N O7 P	547.363	9.524	548.371	No results	Full match	Full match					2.1032e+07	2.48127e+07	9.12286e+06	2.75777e+07	3.88658e+07	3.22079e+07	3.07648e+07	2.85064e+07	2.40865e+07	1.16043e+07	1.77817e+07	1.53925e+07	3.65368e+07	2.90869e+07	1.82158e+07	2.6961e+07	1.18493	0.244797	0.448213	0.671875	0.353534
Com_2633_pos	LPC 40:9-SN1	C48 H80 N O7 P	813.552	9.569	814.559	No results	Invalid mass	No results					1.28711e+06	1.26091e+06	1.35405e+06	1.05981e+06	1.08978e+06	1.06909e+06	1.17392e+06	1.02625e+06	871696	1.82956e+07	2.51144e+07	838468	2.29199e+07	5.21076e+07	842196	977623	0.0764213	-3.70988	0.0645405	0.5	1.56062
Com_2638_pos	(-)-Erythromycin	C37 H67 N O13	771.429	9.435	772.437	Invalid mass	No results	No results	Organic oxygen compounds	Organooxygen compounds	Carbohydrates and carbohydrate conjugates	Aminoglycosides	1.79969e+06	1.84016e+06	1.62185e+06	1.89225e+06	1.95283e+06	1.81158e+06	2.04664e+06	1.97963e+06	1.5021e+06	3.6457e+07	1.26523e+06	1.32005e+06	2.89367e+07	1.822e+06	1.42025e+06	1.68242e+06	0.200853	-2.31579	0.317042	0.6875	1.31821
Com_2646_pos	4-decyl-3-hydroxy-5-oxooxolane-2,3-dicarboxylic acid	C16 H26 O7	352.15	5.787	353.157	Invalid mass	No results	No results					4.18765e+06	4.09289e+06	3.71845e+06	4.38239e+06	3.36615e+06	4.75513e+06	4.26067e+06	3.75672e+06	2.57046e+06	3.12236e+07	2.91019e+06	2.78694e+06	4.24946e+07	2.69608e+06	2.09736e+06	2.91188e+06	0.362579	-1.46363	0.609773	0.75	1.48709
Com_265_pos	Proline	C5 H9 N O2	115.064	1.371	116.071	Full match	Full match	Full match	Organic acids and derivatives	Carboxylic acids and derivatives	Amino acids, peptides, and analogues	Proline and derivatives	4.0303e+08	3.97692e+08	3.87675e+08	3.8448e+08	4.68331e+08	4.5374e+08	3.93042e+08	4.35425e+08	2.74712e+08	3.84643e+08	4.06373e+08	4.31198e+08	3.07443e+08	3.87728e+08	3.66123e+08	3.02118e+08	1.1619	0.216481	0.0311731	0.796875	0.7889
Com_267_pos	Hypoxanthine	C5 H4 N4 O	136.039	1.949	137.046	Full match	Full match	Full match	Organoheterocyclic compounds	Imidazopyrimidines	Purines and purine derivatives	Hypoxanthines	789861	699748	862778	957554	1.82175e+06	751591	2.08488e+07	851412	7.11177e+06	1.3287e+08	502447	520881	2.25451e+08	1.12802e+07	418123	7.5776e+06	0.0715096	-3.80572	0.146631	0.578125	0.869434
Com_2701_pos	Adenine	C5 H5 N5	135.055	3.014	136.062	No results	No results	Full match	Organoheterocyclic compounds	Imidazopyrimidines	Purines and purine derivatives	6-aminopurines	7.48371e+06	7.49781e+06	8.02614e+06	8.02925e+06	9.17143e+06	6.5394e+06	7.952e+06	6.79212e+06	5.55175e+06	5.52377e+06	4.72438e+06	4.5634e+06	2.26257e+07	1.71238e+07	5.31837e+06	2.04832e+07	0.715734	-0.482504	0.681841	0.625	0.239748
Com_271_pos	1,7,8-trihydroxy-3-methyl-1,2,3,4,7,12-hexahydrotetraphen-12-one	C19 H18 O4	310.119	7.967	311.126	Full match	No results	No results					7.44192e+07	2.86771e+07	3.48309e+07	3.64736e+07	5.92155e+07	5.39212e+07	5.70901e+07	2.72325e+07	2.93875e+07	3.18472e+07	3.14798e+07	1.93754e+07	5.76968e+07	2.14449e+08	1.98288e+07	3.83998e+07	0.840429	-0.250803	0.713155	0.625	0.203078
Com_2718_pos	2-Aminoadipic acid	C6 H11 N O4	161.069	1.389	162.076	Full match	Full match	Full match	Organic acids and derivatives	Carboxylic acids and derivatives	Amino acids, peptides, and analogues	Alpha amino acids	4.0018e+07	7.20316e+06	8.97541e+06	9.72652e+06	9.24377e+06	7.51571e+06	8.24941e+06	7.72721e+06	4.29302e+07	1.17544e+07	8.35094e+06	6.36062e+06	7.12036e+06	8.60084e+06	5.9535e+06	6.01533e+06	1.0162	0.0231868	0.797869	0.640625	0.132825
Com_2742_pos	Hexanoylcarnitine	C13 H25 N O4	259.179	5.456	260.186	Full match	Invalid mass	No results	Lipids and lipid-like molecules	Fatty Acyls	Fatty acid esters	Acyl carnitines	2.30513e+07	1.02501e+07	2.56267e+07	1.70746e+07	6.71388e+06	1.07258e+07	2.62624e+07	2.07345e+07	3.44127e+07	2.88694e+07	1.6735e+07	3.05844e+07	1.07792e+07	2.6949e+07	2.53208e+07	3.71683e+07	0.666161	-0.586057	0.0768396	0.8125	0.652242
Com_2797_pos	SM 8:1;2O/36:10	C49 H79 N2 O6 P	822.581	10.584	823.589	No results	Invalid mass	No results					2.84178e+06	3.0311e+06	3.17249e+06	2.52271e+06	2.71475e+06	2.30446e+06	2.59032e+06	2.81873e+06	1.92091e+06	1.05324e+07	2.33032e+06	2.01225e+06	3.937e+07	2.3805e+06	2.06392e+06	2.16429e+06	0.350402	-1.51292	0.444846	0.71875	1.25677
Com_2800_pos	L-5-Hydroxytryptophan	C11 H12 N2 O3	220.085	4.956	221.092	Full match	No results	Full match	Organoheterocyclic compounds	Indoles and derivatives	Tryptamines and derivatives	Serotonins	8.7867e+06	6.51069e+06	6.31402e+06	1.00661e+07	2.48543e+06	4.1505e+06	9.59351e+06	6.77316e+06	7.49285e+06	4.16704e+07	2.32691e+06	3.04837e+06	3.14258e+07	3.97736e+06	950042	2.37812e+06	0.586257	-0.770395	0.73966	0.640625	0.884302
Com_2806_pos	Fumonisin B2	C34 H59 N O14	705.383	8.875	706.39	Invalid mass	No results	No results	Organic acids and derivatives	Carboxylic acids and derivatives	Fumonisins	Fumonisins	5.11555e+06	5.11961e+06	4.9223e+06	5.05281e+06	5.55695e+06	5.09569e+06	5.49787e+06	5.45418e+06	4.09105e+06	3.08689e+07	3.78708e+06	3.74689e+06	3.92894e+07	5.92619e+06	4.43947e+06	5.02363e+06	0.430316	-1.21653	0.336889	0.609375	1.35697
Com_2842_pos	Biliverdin	C33 H34 N4 O6	582.248	6.179	583.255	No results	Full match	No results	Organoheterocyclic compounds	Tetrapyrroles and derivatives	Bilirubins	Bilirubins	2.09109e+07	1.27817e+07	1.36389e+07	1.67338e+07	2.15888e+07	2.82122e+07	7.82131e+06	1.6457e+07	7.95545e+06	556114	8.29196e+06	1.11048e+07	595486	3.8648e+07	1.75231e+07	2.22658e+07	1.29179	0.369369	0.161863	0.640625	1.39713
Com_2847_pos	16H-dinaphtho[2,1-d:1,2-g][1,3]dioxocine	C22 H16 O2	312.119	5.4	295.115	Invalid mass	No results	No results					3.25264e+06	2.4709e+06	2.42585e+06	2.9476e+06	2.44508e+06	2.25858e+06	4.66385e+06	2.66509e+06	2.46475e+06	2.24606e+07	1.72805e+06	2.24406e+06	3.83837e+07	5.13772e+06	2.04284e+06	4.17508e+06	0.294132	-1.76547	0.218291	0.53125	1.30338
Com_2874_pos	LPC 24:0-SN1	C32 H66 N O7 P	607.457	11.094	630.446	No results	Full match	No results					3.34204e+07	3.10287e+07	2.3615e+07	2.4266e+07	2.49977e+07	3.7511e+07	2.44086e+07	3.19204e+07	2.16812e+07	1.61431e+07	1.95251e+07	2.42045e+07	1.52701e+07	3.96912e+07	3.22502e+07	3.14609e+07	1.15453	0.20731	0.213495	0.6875	0.712367
Com_2879_pos	gamma-Glutamylmethionine	C10 H18 N2 O5 S	278.094	4.851	279.101	No results	Full match	No results	Organic acids and derivatives	Carboxylic acids and derivatives	Amino acids, peptides, and analogues	Dipeptides	8.98921e+06	2.01945e+07	1.72193e+07	1.29464e+07	1.84053e+07	2.66317e+07	1.94843e+07	1.95329e+07	1.45031e+07	1.38195e+07	2.73952e+07	2.15451e+07	8.03173e+06	1.51059e+07	1.89446e+07	1.99011e+07	1.02986	0.0424438	0.815304	0.515625	0.449529
Com_2895_pos	Prolylleucine	C11 H20 N2 O3	228.148	2.106	229.155	Full match	No results	Full match	Organic acids and derivatives	Carboxylic acids and derivatives	Amino acids, peptides, and analogues	Dipeptides	2.42284e+07	2.2879e+07	2.07087e+07	2.55425e+07	2.44025e+07	2.79718e+07	2.35461e+07	2.64713e+07	2.12392e+07	2.49664e+07	2.70087e+07	2.69829e+07	1.78322e+07	1.96031e+07	1.68572e+07	2.15368e+07	1.11205	0.153222	0.133444	0.671875	0.426284
Com_290_pos	LPC 40:9	C48 H80 N O7 P	835.535	11.431	836.542	No results	Invalid mass	No results					9.04651e+06	4.92734e+06	6.38534e+06	9.48964e+06	3.92017e+06	5.35796e+06	2.78405e+06	1.93921e+06	4.91179e+06	1.07609e+08	5.36631e+06	6.46345e+06	4.89454e+08	3.79994e+06	6.22566e+06	5.18081e+06	0.0697129	-3.84243	0.161812	0.640625	1.49404
Com_2963_pos	Acetylcholine	C7 H15 N O2	145.11	1.352	146.118	Full match	No results	No results	Organic nitrogen compounds	Organonitrogen compounds	Quaternary ammonium salts	Acyl cholines	3.05999e+07	2.53034e+07	2.67914e+07	2.75561e+07	3.60916e+07	3.65564e+07	2.7649e+07	3.0913e+07	1.72716e+07	2.46108e+07	1.5708e+07	2.88075e+07	2.66187e+07	2.81857e+07	1.73237e+07	2.04513e+07	1.34911	0.432011	0.00838904	0.859375	1.21351
Com_3005_pos	13,14-dihydro-15-keto-tetranor Prostaglandin E2	C16 H26 O5	320.16	7.325	321.167	Invalid mass	No results	No results					355878	564656	565616	424787	474854	389681	363707	408005	226743	3.68127e+07	533618	391910	2.17741e+07	756041	453998	368870	0.057849	-4.11156	0.187015	0.625	1.4998
Com_3032_pos	1-Methylhistidine	C7 H11 N3 O2	169.085	1.245	170.093	Full match	Full match	Full match	Organic acids and derivatives	Carboxylic acids and derivatives	Amino acids, peptides, and analogues	Histidine and derivatives	2.1287e+07	2.64957e+07	2.60122e+07	2.39571e+07	3.47351e+07	3.4988e+07	2.53205e+07	2.84236e+07	1.86309e+07	2.10575e+07	1.74369e+07	2.5045e+07	1.91375e+07	2.8986e+07	2.54188e+07	2.62971e+07	1.21542	0.28146	0.0463577	0.765625	0.752293
Com_3056_pos	Sphingosine (d18:1)	C18 H37 N O2	321.264	7.508	322.271	Invalid mass	No results	No results					1.97017e+07	2.01645e+07	9.70209e+06	1.27756e+07	1.64607e+07	7.8353e+06	1.09981e+07	1.36133e+07	5.34653e+06	6.64067e+06	7.15416e+06	1.33779e+07	1.0158e+07	1.29834e+07	7.73168e+06	1.23789e+07	1.46825	0.554099	0.039932	0.796875	0.825947
Com_3064_pos	L-Glutamic acid	C5 H9 N O4	147.053	1.292	148.06	Full match	Full match	Full match	Organic acids and derivatives	Carboxylic acids and derivatives	Amino acids, peptides, and analogues	Glutamic acid and derivatives	3.67214e+07	3.13925e+07	2.62189e+07	2.94262e+07	3.78306e+07	3.41961e+07	3.65184e+07	3.51447e+07	2.76598e+07	3.5335e+07	2.26128e+07	2.59095e+07	3.10318e+07	3.13752e+07	2.38075e+07	3.36635e+07	1.15581	0.208905	0.0616803	0.796875	0.560634
Com_3078_pos	Nicotinamide N-oxide	C6 H6 N2 O2	138.043	2.163	121.04	No results	No results	Full match					2.80005e+06	5.41908e+06	3.61491e+06	6.22532e+06	2.41979e+06	7.971e+06	1.63868e+07	8.86635e+06	4.95643e+06	2.0902e+06	2.11794e+06	1.62493e+06	3.42966e+06	4.01628e+06	1.83116e+06	3.18924e+06	2.30924	1.20742	0.0191876	0.84375	1.27893
Com_31_pos	PC O-16:0	C24 H50 N O7 P	495.332	9.002	496.339	No results	Full match	Full match					3.803e+09	3.72685e+09	3.63694e+09	3.11244e+09	3.75716e+09	3.95563e+09	3.67661e+09	4.22994e+09	2.40588e+09	2.7872e+09	2.66424e+09	2.49465e+09	2.87375e+09	3.96327e+09	3.10253e+09	3.95226e+09	1.23325	0.302462	0.0139088	0.796875	1.31898
Com_3143_pos	PC O-17:0	C25 H52 N O7 P	509.348	9.343	510.355	No results	Full match	Full match					1.87817e+07	1.56115e+07	1.67653e+07	1.57358e+07	1.93649e+07	2.00126e+07	2.37842e+07	2.33564e+07	1.42051e+07	8.36686e+06	1.09619e+07	8.5291e+06	2.02346e+07	1.83701e+07	1.58126e+07	2.00445e+07	1.31656	0.396776	0.0481047	0.734375	0.887559
Com_315_pos	SM 34:1;2O	C39 H79 N2 O6 P	724.549	11.517	725.556	No results	Invalid mass	No results					4.78157e+07	3.45454e+08	6.73015e+07	3.54784e+08	3.14579e+08	2.97856e+08	4.49733e+08	2.34007e+08	2.89053e+08	2.5141e+08	2.55994e+08	2.43562e+08	2.22628e+08	2.96703e+08	3.44487e+08	3.19393e+08	0.949758	-0.0743677	0.401212	0.578125	0.425476
Com_3154_pos	L-Histidine	C6 H9 N3 O2	155.07	1.242	156.077	Full match	Full match	Full match	Organic acids and derivatives	Carboxylic acids and derivatives	Amino acids, peptides, and analogues	Histidine and derivatives	3.2823e+07	3.13679e+07	2.72856e+07	4.00404e+07	2.73788e+07	3.67119e+07	3.18619e+07	3.12125e+07	2.28994e+07	2.4545e+07	3.00494e+07	3.15622e+07	2.13986e+07	2.82333e+07	2.43437e+07	2.0815e+07	1.269	0.343696	0.00486804	0.875	0.833679
Com_3169_pos	PC 17:0_17:0	C42 H84 N O8 P	761.592	10.24	762.599	No results	Full match	No results					2.699e+07	2.39288e+07	2.05455e+07	2.27992e+07	2.10269e+07	2.73782e+07	3.01584e+07	2.01514e+07	2.3369e+07	1.81272e+07	2.56041e+07	1.30252e+07	1.51606e+07	2.44989e+07	1.98111e+07	2.76809e+07	1.15365	0.2062	0.161433	0.671875	0.671044
Com_3175_pos	Lysops 22:5	C28 H46 N O9 P	571.292	8.769	572.299	No results	No results	Full match	Lipids and lipid-like molecules	Glycerophospholipids	Glycerophosphoethanolamines	2-acyl-sn-glycero-3-phosphoethanolamines	1.69577e+07	2.06468e+07	1.16323e+07	2.17046e+07	2.23921e+07	2.78656e+07	2.18285e+07	2.90319e+07	1.89156e+07	1.2183e+07	4.68909e+06	1.57466e+07	1.09537e+07	2.14837e+07	1.799e+07	2.32651e+07	1.37398	0.458365	0.0979712	0.765625	1.24738
Com_3177_pos	RPH	C17 H28 N8 O4	204.113	6.399	205.12	Invalid mass	No results	No results					2.23513e+06	1.53834e+06	1.35539e+06	2.65192e+06	1.34e+06	1.64181e+06	2.5113e+06	2.15177e+06	1.96888e+06	2.13042e+07	1.0682e+06	1.30288e+06	2.54659e+07	1.54804e+06	1.11637e+06	1.14904e+06	0.280857	-1.83209	0.462274	0.640625	1.12826
Com_3210_pos	Vindoline	C25 H32 N2 O6	456.225	8.81	457.232	Full match	No results	No results	Alkaloids and derivatives	Plumeran-type alkaloids	Not available	Plumeran-type alkaloids	3.53776e+07	3.30298e+07	4.19621e+07	2.34011e+07	2.76432e+07	2.1555e+07	2.2178e+07	2.21356e+07	1.96472e+07	1.08381e+07	1.6223e+07	2.10087e+07	1.75992e+07	3.88614e+07	2.16558e+07	2.10015e+07	1.36232	0.446065	0.0486653	0.875	0.932311
Com_3211_pos	10-Undecenoic acid	C11 H20 O2	184.147	6.213	185.154	No results	No results	Full match	Lipids and lipid-like molecules	Fatty Acyls	Fatty acids and conjugates	Medium-chain fatty acids	5.28066e+06	4.97215e+06	5.0208e+06	4.62309e+06	4.35065e+06	5.07285e+06	4.5514e+06	3.86856e+06	2.87631e+06	2.19596e+07	3.10265e+06	3.61282e+06	3.19319e+07	3.82811e+06	2.91853e+06	3.03798e+06	0.515098	-0.95708	0.687585	0.75	1.3099
Com_3228_pos	LPC 38:6	C46 H82 N O7 P	813.562	7.979	814.569	No results	Invalid mass	No results					2.16333e+07	2.5678e+07	2.55739e+07	2.24768e+07	1.24668e+07	1.0485e+07	9.1391e+06	1.12931e+07	2.94431e+07	1.4006e+07	2.21793e+07	2.49842e+07	8.50882e+06	2.49593e+06	8.63072e+06	9.74135e+06	1.15632	0.20954	0.380184	0.625	0.488333
Com_323_pos	PC 18:0_20:5	C46 H82 N O8 P	807.565	10.04	830.553	No results	Invalid mass	No results					1.21769e+06	1.4392e+06	1.31975e+06	957597	1.16654e+06	858903	1.0558e+06	1.19682e+06	834320	4.32924e+08	1.76486e+06	741425	4.4928e+08	2.59852e+06	810207	615951	0.0103559	-6.5934	0.194947	0.5	1.50415
Com_3241_pos	SM 8:1;2O/34:9	C47 H77 N2 O6 P	796.54	8.93	797.547	No results	Invalid mass	No results					4.12618e+06	4.07764e+06	3.9703e+06	3.98511e+06	4.48221e+06	4.10711e+06	4.42381e+06	4.33842e+06	3.29982e+06	2.70093e+06	3.35174e+07	3.02223e+06	3.53372e+06	3.49371e+07	3.58086e+06	3.95275e+06	0.378461	-1.40178	0.389265	0.75	0.907187
Com_3272_pos	N3,N4-Dimethyl-L-arginine	C8 H18 N4 O2	202.143	1.36	203.15	Full match	No results	Full match	Organic acids and derivatives	Carboxylic acids and derivatives	Amino acids, peptides, and analogues	Arginine and derivatives	2.17435e+07	2.26791e+07	1.97706e+07	2.20007e+07	2.4232e+07	2.34562e+07	2.26413e+07	2.51344e+07	1.3067e+07	1.50589e+07	1.80273e+07	2.90538e+07	1.75638e+07	2.23942e+07	1.27722e+07	1.52596e+07	1.26859	0.343224	0.0286098	0.828125	0.969983
Com_3278_pos	PC 37:4	C45 H82 N O8 P	1635.12	11.392	818.567	No results	Invalid mass	No results	Lipids and lipid-like molecules	Glycerophospholipids	Glycerophosphocholines	Phosphocholines	2.93326e+07	2.44761e+07	2.84454e+07	4.52053e+06	1.71824e+07	2.01202e+07	2.55206e+07	3.28607e+07	1.6772e+07	2.39352e+06	2.07878e+07	1.73053e+07	635514	5.16706e+06	2.075e+07	2.10979e+07	1.7392	0.798428	0.111888	0.796875	1.55788
Com_328_pos	Nicotinamide	C6 H6 N2 O	122.048	1.904	123.056	Full match	Full match	Full match	Organoheterocyclic compounds	Pyridines and derivatives	Pyridinecarboxylic acids and derivatives	Nicotinamides	2.77788e+08	2.91342e+08	2.84392e+08	3.53631e+08	2.57167e+08	3.29855e+08	3.61464e+08	3.1968e+08	1.75354e+08	2.17985e+08	1.62437e+08	1.80137e+08	3.04349e+08	2.71933e+08	1.34966e+08	1.601e+08	1.54009	0.62301	0.00179135	0.921875	1.76128
Com_3281_pos	SM 8:1;2O/34:8	C47 H79 N2 O6 P	798.562	10.031	799.569	No results	Invalid mass	No results					797074	691128	765171	626821	697245	492672	655481	719144	496533	684932	1.04965e+07	417538	521043	3.75092e+07	530343	381319	0.106681	-3.22862	0.353912	0.65625	0.953999
Com_3282_pos	dUMP	C9 H13 N2 O8 P	308.042	1.845	155.028	No results	No results	Full match	Nucleosides, nucleotides, and analogues	Pyrimidine nucleotides	Pyrimidine deoxyribonucleotides	Pyrimidine 2'-deoxyribonucleoside monophosphates	3.36279e+07	3.32246e+07	2.24859e+07	3.34901e+07	3.35707e+07	2.952e+07	3.2524e+07	3.08687e+07	2.40683e+07	3.05815e+07	2.82268e+07	1.26574e+07	2.51677e+07	2.69019e+07	2.45524e+07	2.97295e+07	1.23492	0.304414	0.0609799	0.859375	1.01646
Com_336_pos	Indole	C8 H7 N	117.058	5.165	118.065	Full match	No results	No results	Organoheterocyclic compounds	Indoles and derivatives	Indoles	Indoles	4.82947e+08	4.78525e+08	5.35571e+08	4.84596e+08	3.43582e+08	2.91926e+08	3.88931e+08	3.1213e+08	3.45946e+08	2.52377e+08	3.3231e+08	4.02456e+08	1.8959e+08	2.30017e+08	2.28652e+08	3.24034e+08	1.43933	0.525399	0.00929485	0.828125	1.0341
Com_34_pos	Indole-3-acrylic acid	C11 H9 N O2	187.063	5.164	188.071	Full match	No results	Full match	Organoheterocyclic compounds	Indoles and derivatives	Indoles	Indoles	4.43367e+09	4.33739e+09	4.87005e+09	4.38974e+09	3.13538e+09	2.7019e+09	3.57443e+09	2.84397e+09	3.19434e+09	2.02063e+09	3.003e+09	3.70912e+09	1.76154e+09	2.0998e+09	2.1251e+09	2.87997e+09	1.45654	0.542544	0.00772729	0.828125	0.482057
Com_340_pos	PC 36:2	C44 H84 N O8 P	807.575	10.342	808.582	No results	Invalid mass	No results	Lipids and lipid-like molecules	Glycerophospholipids	Glycerophosphocholines	Phosphocholines	2.54496e+08	2.67979e+08	2.54024e+08	2.57519e+08	2.17439e+08	1.65537e+08	1.47765e+08	2.12463e+08	2.44982e+08	1.3469e+08	1.23963e+08	1.58364e+08	8.41501e+07	9.82606e+07	1.70271e+08	1.92822e+08	1.47181	0.557596	0.014763	0.859375	1.08463
Com_3407_pos	Indole-3-propionic acid	C11 H11 N O2	189.079	5.077	190.087	No results	Full match	Full match	Organoheterocyclic compounds	Indoles and derivatives	Indolyl carboxylic acids and derivatives	Indolyl carboxylic acids and derivatives	2.71136e+06	3.03598e+06	3.00134e+06	2.81525e+06	2.10333e+06	1.80283e+06	2.36711e+06	2.13811e+06	2.41442e+06	3.12241e+07	2.64763e+06	2.70213e+06	2.13729e+07	1.63702e+06	2.07368e+06	2.09737e+06	0.301882	-1.72794	0.249549	0.53125	1.4218
Com_3416_pos	2-hydroxy-6-[(8Z,11Z)-pentadeca-8,11,14-trien-1-yl]benzoic acid	C22 H30 O3	324.206	9.267	325.213	Invalid mass	No results	No results					3.50238e+07	3.88459e+07	2.63179e+07	2.51161e+07	3.48178e+07	2.04637e+07	2.00565e+07	2.00144e+07	2.22459e+07	9.48181e+06	9.49976e+06	8.20712e+06	5.80978e+06	1.04136e+07	1.62197e+07	1.47298e+07	2.28405	1.19159	0.000385544	0.953125	1.94072
Com_3474_pos	7-methyl-3-nitroimidazo[1,2-a]pyridine	C8 H7 N3 O2	199.034	1.213	200.041	Invalid mass	No results	No results					2.69767e+07	2.63404e+07	2.73601e+07	3.79621e+07	2.54846e+07	2.85636e+07	2.97818e+07	2.3757e+07	1.74537e+07	1.9622e+07	2.31339e+07	2.35679e+07	1.74454e+07	2.27221e+07	1.87752e+07	1.74693e+07	1.41224	0.497988	0.000187645	1	1.86234
Com_3476_pos	PC 38:7	C46 H78 N O8 P	825.527	10.733	826.534	No results	Invalid mass	No results	Lipids and lipid-like molecules	Glycerophospholipids	Glycerophosphocholines	Phosphocholines	1.12461e+06	1.26924e+06	1.10261e+06	1.05671e+06	1.01642e+06	885938	968825	975093	806204	910765	933624	816748	708360	901995	817656	838520	1.24734	0.318857	0.000689253	0.953125	0.320992
Com_3480_pos	PC 20:3_20:4	C48 H82 N O8 P	831.569	10.565	832.576	No results	Invalid mass	No results					1.61331e+06	1.5348e+06	1.60698e+06	1.43217e+06	1.54119e+06	1.23412e+06	1.44677e+06	1.60023e+06	1.07023e+06	1.24327e+06	1.2249e+06	949110	2.84434e+07	1.35144e+06	1.17171e+06	1.13354e+06	0.328242	-1.60717	0.73264	0.84375	1.09948
Com_3498_pos	1,4-Dihydro-1-Methyl-4-Oxo-3-Pyridinecarboxamide	C7 H8 N2 O2	152.059	3.134	153.066	No results	No results	Full match					1.80731e+07	1.41417e+07	2.77335e+07	3.5263e+07	1.52548e+07	1.43475e+07	9.84439e+06	2.03929e+07	1.57748e+07	9.14235e+06	1.27543e+07	2.1802e+07	9.46223e+06	1.21508e+07	1.11115e+07	9.71072e+06	1.52147	0.605467	0.0489022	0.796875	1.17854
Com_3500_pos	LPC 42:10	C50 H82 N O7 P	861.548	11.657	862.555	No results	Invalid mass	No results					1.24375e+06	1.17836e+06	1.38004e+06	1.12959e+06	1.16021e+06	1.24591e+06	1.09854e+06	3.8909e+06	1.079e+06	8.46201e+06	1.14165e+06	1.00268e+06	2.82096e+07	1.21708e+06	1.09016e+06	1.13346e+06	0.284461	-1.8137	0.38492	0.625	1.34619
Com_3503_pos	LPC O-18:0	C26 H56 N O6 P	509.384	10.742	510.392	No results	Full match	No results					1.93696e+07	2.39938e+07	2.06575e+07	1.8724e+07	1.97009e+07	1.82865e+07	1.85597e+07	2.25429e+07	1.26917e+07	1.65361e+07	1.55058e+07	1.67618e+07	1.88991e+07	2.48791e+07	1.85924e+07	2.30215e+07	1.10176	0.139808	0.207844	0.6875	0.297217
Com_3521_pos	Dl-Indole-3-lactic acid	C11 H11 N O3	205.074	5.622	228.063	No results	No results	Full match	Organoheterocyclic compounds	Indoles and derivatives	Indolyl carboxylic acids and derivatives	Indolyl carboxylic acids and derivatives	4.64435e+06	4.72666e+06	5.13992e+06	7.80127e+06	1.11728e+07	2.42369e+07	1.31048e+07	1.3728e+07	6.95545e+06	2.82188e+06	4.25399e+06	5.37513e+06	1.02491e+07	3.40618e+07	6.39009e+06	7.2363e+06	1.09323	0.128599	0.519671	0.625	0.315679
Com_3526_pos	NPH	C15 H22 N6 O5	348.155	5.865	349.162	Invalid mass	No results	No results					2.00495e+06	1.43064e+06	1.71028e+06	1.61878e+06	1.43451e+06	1.95386e+06	1.87234e+06	1.65885e+06	1.08274e+06	2.13912e+07	1.14321e+06	1.16416e+06	2.79032e+07	1.33425e+06	1.04037e+06	1.47223e+06	0.242064	-2.04654	0.442908	0.71875	1.39234
Com_3531_pos	LPC 38:7	C46 H80 N O7 P	811.54	11.156	812.547	No results	Invalid mass	No results					638846	605727	646490	7.91856e+06	521829	539676	1.93515e+07	4.17471e+06	9.97409e+06	629877	468352	413706	674426	3.04402e+06	433539	529594	2.12755	1.08919	0.419895	0.671875	0.433559
Com_354_pos	LPC 20:1	C28 H56 N O7 P	571.361	10.33	572.369	No results	Invalid mass	No results	Lipids and lipid-like molecules	Glycerophospholipids	Glycerophosphocholines	Phosphocholines	1.84223e+08	1.54802e+08	1.26801e+08	1.63725e+08	2.91027e+08	2.99797e+08	2.49875e+08	2.5463e+08	1.48669e+08	1.08326e+08	1.25088e+08	1.12138e+08	3.18977e+08	2.4536e+08	1.97158e+08	2.28473e+08	1.16217	0.216822	0.347042	0.671875	0.306137
Com_3542_pos	N-Acetylornithine	C7 H14 N2 O3	174.101	1.387	175.108	Full match	No results	Full match	Organic acids and derivatives	Carboxylic acids and derivatives	Amino acids, peptides, and analogues	N-acyl-alpha amino acids	2.63072e+07	1.74143e+07	2.37115e+07	1.77191e+07	1.95075e+07	1.87743e+07	1.25164e+07	2.11827e+07	1.59675e+07	1.36064e+07	2.94474e+07	2.8486e+07	1.3981e+07	1.38555e+07	1.49515e+07	1.09343e+07	1.11261	0.153942	0.347581	0.671875	0.349963
Com_356_pos	PC 38:5	C46 H82 N O8 P	829.559	7.832	830.566	No results	Invalid mass	No results	Lipids and lipid-like molecules	Glycerophospholipids	Glycerophosphocholines	Phosphocholines	2.29084e+08	2.86122e+08	3.06283e+08	2.41022e+08	1.25359e+08	1.60243e+08	1.04803e+08	1.489e+08	3.25724e+08	1.34403e+08	1.59691e+08	2.43379e+08	1.10173e+08	6.5843e+06	1.37736e+08	8.73676e+07	1.32924	0.410607	0.228117	0.65625	0.975
Com_3584_pos	PC O-15:0	C23 H48 N O7 P	481.316	8.541	482.324	No results	Full match	Full match					1.85442e+07	1.95011e+07	1.94929e+07	1.88313e+07	1.97489e+07	2.44503e+07	2.73525e+07	2.42577e+07	1.18281e+07	1.28958e+07	1.46537e+07	1.41782e+07	1.54932e+07	2.72957e+07	1.60615e+07	2.05861e+07	1.29465	0.372567	0.0250721	0.8125	1.17317
Com_3602_pos	Taurodeoxycholic Acid	C26 H45 N O6 S	521.279	7.144	544.268	Invalid mass	No results	No results	Lipids and lipid-like molecules	Steroids and steroid derivatives	Bile acids, alcohols and derivatives	Taurinated bile acids and derivatives	1.65775e+06	3.63116e+06	5.05469e+06	3.99151e+06	1.95554e+06	4.07423e+06	4.74891e+06	4.69748e+06	6.01605e+06	3.91975e+06	6.93164e+06	2.917e+07	3.26978e+06	2.70619e+06	8.36126e+06	6.40789e+06	0.446393	-1.16361	0.0789037	0.734375	0.924263
Com_361_pos	LPC 20:2	C28 H54 N O7 P	569.345	9.754	570.352	No results	Invalid mass	No results	Lipids and lipid-like molecules	Glycerophospholipids	Glycerophosphocholines	Phosphocholines	1.88766e+08	1.78393e+08	1.06345e+08	2.1147e+08	2.52668e+08	2.79057e+08	2.65636e+08	2.62645e+08	1.98893e+08	9.09792e+07	1.37562e+08	1.24332e+08	2.6582e+08	2.52455e+08	1.74617e+08	2.27456e+08	1.18536	0.245321	0.300546	0.671875	0.451439
Com_3619_pos	4-Ethylbenzaldehyde	C9 H10 O	134.073	0.439	135.081	Full match	No results	No results	Benzenoids	Benzene and substituted derivatives	Benzoyl derivatives	Benzoyl derivatives	3.39032e+07	2.3072e+07	2.59522e+07	2.70192e+07	2.46653e+07	2.35801e+07	2.34533e+07	2.10828e+07	1.43933e+07	1.67069e+07	1.39671e+07	1.55897e+07	1.28966e+07	1.61203e+07	2.85409e+07	1.47517e+07	1.52466	0.608484	0.000982879	0.890625	1.31287
Com_3622_pos	9-HOTrE	C18 H30 O3	294.219	8.563	317.209	No results	No results	Full match	Lipids and lipid-like molecules	Fatty Acyls	Lineolic acids and derivatives	Lineolic acids and derivatives	1.59408e+07	2.11382e+07	1.1634e+07	1.88516e+07	6.45596e+06	6.35107e+06	6.7703e+06	6.28834e+06	5.99457e+06	1.05575e+07	1.18461e+07	8.72816e+06	4.17163e+06	4.46339e+06	5.27211e+06	5.66336e+06	1.64789	0.720619	0.0782298	0.796875	0.692071
Com_363_pos	6-Methylquinoline	C10 H9 N	143.074	5.165	144.081	Full match	No results	No results	Organoheterocyclic compounds	Quinolines and derivatives	Not available	Quinolines and derivatives	4.5532e+08	4.45713e+08	4.96176e+08	4.54419e+08	3.23317e+08	2.81397e+08	3.67012e+08	2.98764e+08	3.16686e+08	2.40521e+08	3.08417e+08	3.76769e+08	1.83372e+08	2.24479e+08	2.19089e+08	3.03425e+08	1.43694	0.522998	0.0066294	0.84375	1.0796
Com_365_pos	PC 35:2	C43 H82 N O8 P	793.559	9.943	794.566	No results	Invalid mass	No results	Lipids and lipid-like molecules	Glycerophospholipids	Glycerophosphocholines	Phosphocholines	3.82336e+08	4.05806e+08	3.63649e+08	3.61116e+08	3.72096e+08	2.12904e+08	3.79964e+08	3.47316e+08	2.49426e+08	1.00818e+08	1.99577e+08	2.54248e+08	1.94695e+08	1.27418e+08	3.06689e+08	3.12063e+08	1.61908	0.695172	0.00760434	0.9375	1.22089
Com_368_pos	N-Benzylformamide	C8 H9 N O	135.069	2.444	136.076	Full match	Full match	No results	Benzenoids	Benzene and substituted derivatives	Not available	Benzene and substituted derivatives	1.91233e+08	3.01519e+08	3.80699e+08	3.60916e+08	4.45105e+08	3.81696e+08	4.48883e+08	3.52225e+08	2.56962e+08	2.22805e+08	3.60637e+08	3.47961e+08	2.07491e+08	2.10078e+08	2.34442e+08	2.3729e+08	1.37764	0.462199	0.0243263	0.828125	1.12878
Com_372_pos	DL-Arginine	C6 H14 N4 O2	174.112	1.238	175.119	Full match	Full match	Full match	Organic acids and derivatives	Carboxylic acids and derivatives	Amino acids, peptides, and analogues	Arginine and derivatives	3.24993e+08	3.71456e+08	3.06195e+08	5.23158e+08	3.24604e+08	4.08035e+08	3.1311e+08	3.08668e+08	2.84269e+08	2.99932e+08	3.407e+08	3.48357e+08	3.10374e+08	2.99855e+08	2.57387e+08	2.52002e+08	1.20367	0.267434	0.0450003	0.8125	0.799118
Com_373_pos	L-(+)-Arginine	C6 H14 N4 O2	157.085	1.234	175.119	Invalid mass	Invalid mass	No results	Organic acids and derivatives	Carboxylic acids and derivatives	Amino acids, peptides, and analogues	L-alpha-amino acids	3.24993e+08	3.71456e+08	3.06195e+08	5.23158e+08	3.24604e+08	4.08035e+08	3.1311e+08	3.08668e+08	2.84269e+08	2.99932e+08	3.407e+08	3.48357e+08	3.10374e+08	2.99855e+08	2.57387e+08	2.52002e+08	1.20367	0.267434	0.0450003	0.8125	0.799118
Com_3751_pos	PC O-20:1	C28 H56 N O7 P	549.379	10.098	572.369	No results	Full match	No results					1.29358e+07	1.12187e+07	8.58983e+06	1.44373e+07	2.26911e+07	2.65681e+07	1.88242e+07	1.96545e+07	1.32649e+07	7.78702e+06	9.45399e+06	9.75469e+06	2.33885e+07	1.94701e+07	1.61585e+07	2.25698e+07	1.10728	0.147022	0.572297	0.578125	0.222062
Com_3777_pos	PC O-19:0	C27 H56 N O7 P	537.379	10.341	538.387	No results	Full match	No results					2.37375e+07	1.36651e+07	2.42709e+06	1.10642e+07	2.33413e+07	2.48893e+07	2.02924e+07	2.04168e+07	1.23269e+07	8.46665e+06	1.24579e+07	1.00815e+07	2.51951e+07	1.52894e+07	1.82329e+07	2.17797e+07	1.12924	0.17535	0.985847	0.609375	0.0918817
Com_3849_pos	Benzo[E]pyrazolo[5,1-c][1,2,4]triazin-8-yl N,N-dimethylcarbamate	C12 H11 N5 O2	257.089	7.17	258.096	Invalid mass	No results	No results	Organoheterocyclic compounds	Triazines	1,2,4-triazines	1,2,4-triazines	2.90115e+06	5.02096e+06	5.17993e+06	1.88049e+06	4.99724e+06	1.53737e+07	2.98541e+06	2.77606e+06	3.24807e+06	886468	4.39575e+06	2.7842e+06	879584	6.14201e+06	5.58148e+06	7.20672e+06	1.32099	0.401623	0.419509	0.515625	0.836983
Com_3888_pos	6-(3-hydroxybutan-2-yl)-5-(hydroxymethyl)-4-methoxy-2H-pyran-2-one	C11 H16 O5	266.051	1.389	267.059	Invalid mass	No results	No results					1.48769e+07	1.36706e+07	1.83657e+07	1.76436e+07	1.30863e+07	1.15432e+07	9.49341e+06	1.11683e+07	8.89245e+06	1.27843e+07	1.19643e+07	1.93692e+07	7.32655e+06	1.19327e+07	8.4527e+06	8.68017e+06	1.22869	0.297121	0.118186	0.734375	0.638024
Com_3904_pos	PC 39:5	C47 H84 N O8 P	843.562	10.715	844.569	No results	Invalid mass	No results	Lipids and lipid-like molecules	Glycerophospholipids	Glycerophosphocholines	Phosphocholines	1.03015e+06	1.16263e+06	1.00999e+06	967952	931051	839570	1.04567e+06	997861	738489	1.5168e+07	855206	748147	2.3973e+07	826234	748979	768091	0.182194	-2.45645	0.325594	0.734375	1.429
Com_3913_pos	7-Ketocholesterol	C27 H44 O2	400.334	11.252	423.323	No results	No results	Full match	Lipids and lipid-like molecules	Steroids and steroid derivatives	Cholestane steroids	Cholesterols and derivatives	935297	992703	894257	897237	776066	780454	881015	869134	628469	1.26597e+07	716134	741686	2.39009e+07	721470	657530	853359	0.171876	-2.54056	0.294824	0.71875	1.40857
Com_3940_pos	PC 19:2_18:4	C45 H78 N O8 P	791.553	8.48	792.56	No results	Invalid mass	No results					1.23569e+06	1.17999e+06	1.19342e+06	1.03627e+06	1.21927e+06	1.02146e+06	1.12854e+06	1.06016e+06	771485	792420	2.52619e+07	698259	779607	2.21417e+06	742481	986968	0.281413	-1.82924	0.655458	0.75	0.495997
Com_3974_pos	N-[2-chloro-6-(trifluoromethoxy)phenyl]-2,2-dimethylpropanamide	C12 H13 Cl F3 N O2	295.059	1.226	296.066	Full match	No results	No results					3.11975e+07	2.76167e+07	1.44142e+07	1.49109e+07	1.94918e+07	2.11941e+07	1.62116e+07	1.95147e+07	1.21671e+07	1.64851e+07	9.49354e+06	9.29374e+06	1.51859e+07	2.0189e+07	1.50451e+07	1.62358e+07	1.44223	0.5283	0.0201564	0.765625	1.08183
Com_3993_pos	CAR 12:1	C19 H36 N O4	341.257	6.391	342.264	No results	Invalid mass	No results					1.733e+07	1.40479e+07	1.63674e+07	2.40198e+07	9.30089e+06	9.78398e+06	1.65444e+07	1.42878e+07	2.40355e+07	1.54428e+07	1.5044e+07	2.36873e+07	1.10035e+07	1.43085e+07	1.84463e+07	2.21097e+07	0.84456	-0.243728	0.249353	0.671875	0.603949
Com_3996_pos	Isoquinoline	C9 H7 N	129.058	5.79	130.065	Full match	No results	No results	Organoheterocyclic compounds	Isoquinolines and derivatives	Not available	Isoquinolines and derivatives	1.86828e+07	1.53899e+07	8.22462e+06	1.48499e+07	1.31697e+07	1.28441e+07	1.18393e+07	9.6052e+06	1.82427e+07	9.56015e+06	1.84733e+07	2.51925e+07	7.60529e+06	1.06816e+07	8.4732e+06	8.33637e+06	0.981612	-0.0267755	0.806402	0.578125	0.304711
Com_3997_pos	Oleanolic acid	C30 H48 O3	438.347	8.526	439.355	Invalid mass	No results	No results	Lipids and lipid-like molecules	Prenol lipids	Triterpenoids	Triterpenoids	1.88552e+06	2.10185e+06	1.66539e+06	1.97779e+06	1.93965e+06	1.95163e+06	1.92495e+06	1.86434e+06	1.30886e+06	1.3847e+06	1.83321e+07	1.28592e+06	1.39519e+06	2.83198e+07	1.38652e+06	1.56636e+06	0.278488	-1.84431	0.438624	0.75	0.813284
Com_4067_pos	2-(4-methoxyphenyl)-3-(1H-pyrazol-4-yl)acrylonitrile	C13 H11 N3 O	263.048	6.374	264.055	Invalid mass	No results	No results					7.89876e+06	1.00137e+07	9.64661e+06	9.7247e+06	9.39162e+06	8.94084e+06	1.06201e+07	1.0539e+07	9.49467e+06	7.88814e+06	1.03453e+07	7.51703e+06	6.28775e+06	8.33098e+06	7.78701e+06	8.97121e+06	1.1524	0.204642	0.0398727	0.8125	0.800837
Com_4080_pos	Bilirubin	C33 H36 N4 O6	584.263	5.9	585.271	Full match	No results	Full match	Organoheterocyclic compounds	Tetrapyrroles and derivatives	Bilirubins	Bilirubins	354471	3.70701e+06	2.56814e+06	350612	9.70168e+06	5.06394e+06	353355	421049	204266	273591	3.62699e+06	3.26412e+06	246254	5.10561e+06	8.00651e+06	6.95483e+06	0.81353	-0.297733	0.78538	0.484375	0.593494
Com_410_pos	LPC 20:1-SN1	C28 H56 N O7 P	549.38	10.338	550.387	No results	Full match	No results					1.33711e+08	1.15043e+08	9.67093e+07	1.13049e+08	2.02158e+08	2.0293e+08	1.78204e+08	2.06409e+08	1.08046e+08	9.65957e+07	9.57108e+07	8.30525e+07	2.64236e+08	1.88719e+08	1.98677e+08	2.11821e+08	1.00109	0.00156652	0.810636	0.578125	0.114225
Com_4124_pos	PC 34:2	C42 H80 N O8 P	779.542	9.354	780.549	No results	Invalid mass	No results	Lipids and lipid-like molecules	Glycerophospholipids	Glycerophosphocholines	Phosphocholines	2.0924e+07	2.02226e+07	2.14248e+07	2.06236e+07	1.70382e+07	1.67944e+07	1.66327e+07	1.35815e+07	1.69996e+07	9.76451e+06	1.78092e+07	5.5397e+06	8.84691e+06	1.16333e+07	1.55674e+07	1.5474e+07	1.44874	0.534795	0.0217591	0.859375	1.32747
Com_4149_pos	2-Amino-1,3-octadecanediol	C18 H39 N O2	301.298	7.731	302.305	Full match	Full match	Full match	Organic nitrogen compounds	Organonitrogen compounds	Amines	1,2-aminoalcohols	1.12279e+07	1.12838e+07	4.88112e+06	7.61445e+06	8.06554e+06	3.31649e+06	5.32224e+06	6.83299e+06	4.14744e+06	7.01693e+06	4.5278e+06	6.79192e+06	8.61444e+06	9.32014e+06	4.9603e+06	8.4534e+06	1.08753	0.12106	0.782166	0.546875	0.207486
Com_4178_pos	Prostaglandin E1	C20 H34 O5	336.228	8.053	319.225	Invalid mass	No results	No results	Lipids and lipid-like molecules	Fatty Acyls	Eicosanoids	Prostaglandins and related compounds	6.2089e+06	5.65317e+06	6.01442e+06	6.07045e+06	4.54899e+06	4.81137e+06	5.67123e+06	6.7419e+06	4.53859e+06	1.73423e+07	3.70896e+06	3.35832e+06	2.18813e+07	1.2252e+07	4.1868e+06	4.47847e+06	0.637247	-0.650075	0.505028	0.625	0.954286
Com_4187_pos	YNK	C19 H29 N5 O6	423.212	8.418	424.22	Full match	No results	No results					1.42042e+07	1.61548e+07	1.15934e+07	1.25062e+07	1.64813e+07	1.13296e+07	1.5604e+07	1.37851e+07	1.23186e+07	9.92412e+06	1.02486e+07	1.08298e+07	8.90757e+06	1.30356e+07	1.04612e+07	1.23785e+07	1.26735	0.341814	0.00450651	0.890625	1.21334
Com_4229_pos	N-Acetylvaline	C7 H13 N O3	159.09	5.291	182.079	No results	No results	Full match	Organic acids and derivatives	Carboxylic acids and derivatives	Amino acids, peptides, and analogues	N-acyl-alpha amino acids	4.72237e+06	4.5671e+06	7.64331e+06	4.69494e+06	8.03087e+06	1.84624e+07	8.87437e+06	1.16944e+07	3.14113e+06	1.95323e+06	3.3048e+06	6.03001e+06	4.12235e+06	1.99482e+07	7.68487e+06	5.65627e+06	1.32501	0.406005	0.197977	0.71875	0.649563
Com_4239_pos	25-hydroxycholecalciferol	C27 H44 O2	400.334	10.525	423.323	No results	Full match	Full match					2.00704e+06	1.18334e+06	1.63064e+06	5.57039e+06	1.44183e+06	2.93922e+06	4.87141e+06	1.96782e+06	5.68628e+06	2.11631e+06	1.82293e+06	1.93321e+06	5.20119e+06	4.3296e+06	1.75778e+06	2.3798e+06	0.856685	-0.223163	0.486788	0.625	0.247916
Com_4245_pos	PC O-38:4	C46 H86 N O7 P	795.611	10.88	796.619	No results	Full match	No results					1.50517e+07	1.78082e+07	1.63255e+07	1.60835e+07	9.07159e+06	9.68006e+06	5.66315e+06	8.96671e+06	1.9463e+07	9.78088e+06	1.80604e+07	1.65019e+07	7.23873e+06	1.93873e+06	8.02111e+06	7.44165e+06	1.11537	0.157521	0.449181	0.53125	0.473514
Com_4258_pos	5-Hydroxytryptophan	C11 H12 N2 O3	220.085	5.173	221.092	Full match	No results	Full match	Organoheterocyclic compounds	Indoles and derivatives	Tryptamines and derivatives	Serotonins	6.70279e+06	4.59274e+06	6.8194e+06	6.35548e+06	4.55959e+06	4.01415e+06	4.77075e+06	3.97125e+06	4.22005e+06	2.11003e+07	3.99842e+06	4.45605e+06	1.56819e+07	2.50861e+06	2.5356e+06	3.62169e+06	0.71893	-0.476076	0.929722	0.671875	0.966176
Com_4276_pos	4-Methoxybenzaldehyde	C8 H8 O2	136.053	5.229	137.06	Full match	No results	Full match	Benzenoids	Benzene and substituted derivatives	Benzoyl derivatives	Benzoyl derivatives	5.47625e+06	6.06319e+06	5.31897e+06	5.63797e+06	5.64031e+06	5.43144e+06	6.29312e+06	6.28842e+06	2.99175e+06	3.72568e+06	5.22773e+06	2.26654e+07	4.3923e+06	5.97324e+06	3.68591e+06	3.67063e+06	0.881852	-0.181392	0.619122	0.796875	0.314371
Com_428_pos	Methyl palmitate	C17 H34 O2	287.282	6.734	288.29	Invalid mass	No results	No results	Lipids and lipid-like molecules	Fatty Acyls	Fatty acid esters	Fatty acid methyl esters	2.56918e+08	2.63936e+08	3.29914e+08	2.94321e+08	3.1675e+08	2.61837e+08	3.28556e+08	3.00251e+08	2.3585e+08	1.80597e+08	2.09996e+08	2.09709e+08	1.54432e+08	2.78008e+08	2.15101e+08	2.59284e+08	1.34969	0.432631	0.00189847	0.9375	1.34657
Com_4307_pos	(5-L-Glutamyl)-L-Amino Acid	C8 H14 N2 O5	218.09	1.421	219.098	No results	No results	Full match	Organic acids and derivatives	Carboxylic acids and derivatives	Amino acids, peptides, and analogues	N-acyl-alpha amino acids	5.34926e+06	1.3244e+07	4.92434e+06	1.47252e+07	1.13654e+07	1.8883e+07	1.46399e+07	9.05119e+06	1.22057e+07	8.56818e+06	1.80656e+07	1.51552e+07	1.02065e+07	7.46218e+06	1.18151e+07	1.23655e+07	0.961796	-0.0561977	0.636602	0.484375	0.431583
Com_4320_pos	LPC 18:1	C26 H52 N O7 P	521.347	10.245	522.354	No results	Full match	Full match	Lipids and lipid-like molecules	Glycerophospholipids	Glycerophosphocholines	Phosphocholines	1.25289e+07	8.97036e+06	7.74558e+06	1.15324e+07	1.8367e+07	2.52773e+07	1.6366e+07	2.0292e+07	1.18389e+07	8.3334e+06	7.1052e+06	7.78586e+06	2.04045e+07	1.68433e+07	1.40171e+07	1.58674e+07	1.18478	0.24462	0.42998	0.609375	0.407584
Com_4342_pos	Dl-2-Amino-3-phosphonopropionic acid	C3 H8 N O5 P	169.014	5.403	170.022	No results	No results	Full match					2.95005e+06	1.75951e+06	2.27696e+06	3.78403e+06	1.11143e+06	2.04786e+06	2.40259e+06	3.30068e+06	3.95931e+06	1.34637e+07	1.68937e+06	1.99599e+06	5.83122e+06	2.67166e+06	1.2714e+06	1.44951e+06	0.607231	-0.719682	0.479939	0.46875	0.560444
Com_4381_pos	N-Formylkynurenine	C11 H12 N2 O4	236.08	4.863	237.087	No results	No results	Full match	Organic oxygen compounds	Organooxygen compounds	Carbonyl compounds	Alkyl-phenylketones	2.17689e+06	1.8385e+06	1.65055e+06	1.71096e+06	806944	1.41814e+06	2.80256e+06	2.18081e+06	2.3865e+06	1.43651e+07	746181	999708	1.11385e+07	1.04748e+06	468064	695121	0.457988	-1.12662	0.958483	0.609375	0.792073
Com_4385_pos	Thymine	C5 H6 N2 O2	126.043	4.828	127.05	Full match	No results	Full match	Organoheterocyclic compounds	Diazines	Pyrimidines and pyrimidine derivatives	Hydroxypyrimidines	1.65298e+07	1.62642e+07	1.78556e+07	1.62823e+07	1.48038e+07	1.88363e+07	1.91846e+07	1.55332e+07	9.84752e+06	1.31129e+07	1.26962e+07	1.52807e+07	8.06306e+06	1.0236e+07	8.53528e+06	1.17997e+07	1.51041	0.594945	0.000592483	0.984375	1.26279
Com_4409_pos	Docosapentaenoic acid	C22 H34 O2	330.256	9.985	331.263	Full match	No results	Full match	Lipids and lipid-like molecules	Fatty Acyls	Fatty acids and conjugates	Very long-chain fatty acids	1.90012e+07	2.60457e+07	1.34082e+07	1.60572e+07	2.03786e+07	1.62448e+07	1.42736e+07	1.61052e+07	1.1439e+07	6.0203e+06	5.19141e+06	4.56053e+06	4.89136e+06	9.50544e+06	1.07145e+07	1.49825e+07	2.10258	1.07216	0.00103713	0.96875	2.02533
Com_4417_pos	PC 42:8	C50 H84 N O8 P	879.582	11.178	880.589	No results	Invalid mass	No results	Lipids and lipid-like molecules	Glycerophospholipids	Glycerophosphocholines	Phosphocholines	1.62216e+07	1.5537e+07	1.36106e+07	2.11411e+07	2.19994e+07	1.96585e+07	1.72036e+07	6.33114e+06	1.29902e+07	2.19081e+06	1.4808e+07	8.72025e+06	2.34575e+06	8.79806e+06	1.48026e+07	6.59307e+06	1.84849	0.886349	0.0302446	0.875	1.44327
Com_4419_pos	PC O-20:5	C28 H48 N O7 P	541.316	8.113	564.305	No results	Full match	No results					1.45086e+07	1.52546e+07	8.23954e+06	1.69698e+07	2.16765e+07	1.37918e+07	1.15429e+07	1.03266e+07	2.08278e+07	8.72424e+06	8.46912e+06	8.84628e+06	1.34455e+07	9.52172e+06	7.4512e+06	1.27044e+07	1.24803	0.31965	0.161001	0.734375	0.651834
Com_4430_pos	PC 17:2_26:7	C51 H84 N O8 P	869.58	10.854	870.587	No results	Invalid mass	No results					1.14296e+06	1.24789e+06	1.28058e+06	1.09049e+06	1.00606e+06	967841	1.0202e+06	986609	825882	1.44897e+06	927002	867233	1.99395e+07	954916	794296	846456	0.328618	-1.60552	0.573482	0.75	1.35252
Com_4453_pos	PC O-36:3	C44 H84 N O7 P	769.595	11.336	770.603	No results	Full match	No results					1.43406e+07	1.28541e+07	1.46067e+07	1.2633e+07	7.13473e+06	8.90979e+06	6.52912e+06	8.51686e+06	1.22016e+07	3.99534e+06	1.37645e+07	1.12997e+07	4.97339e+06	3.35893e+06	9.36552e+06	1.13102e+07	1.2171	0.283453	0.254313	0.65625	0.642955
Com_4469_pos	Tetranor-12(S)-HETE	C16 H26 O3	288.17	7.828	289.177	Invalid mass	No results	No results	Lipids and lipid-like molecules	Fatty Acyls	Fatty acids and conjugates	Long-chain fatty acids	1.54304e+07	9.94985e+06	1.47901e+07	1.65359e+07	2.36264e+06	2.70998e+06	2.9583e+06	2.87472e+06	1.50524e+07	2.09068e+07	8.71888e+06	1.12921e+07	1.22755e+07	2.70992e+06	3.11979e+06	3.10499e+06	0.876025	-0.190956	0.647581	0.578125	0.415489
Com_4472_pos	Histamine	C5 H9 N3	111.08	1.126	112.087	No results	No results	Full match	Organic nitrogen compounds	Organonitrogen compounds	Amines	2-arylethylamines	5.43487e+06	3.29142e+06	1.23655e+06	8.84423e+06	3.01076e+06	2.18472e+06	2.73719e+06	6.20113e+06	2.05547e+07	1.55554e+07	4.31818e+06	3.72778e+06	3.14219e+06	1.66954e+06	5.44386e+06	6.96126e+06	0.536733	-0.897724	0.213926	0.6875	0.798908
Com_4513_pos	L-Hydroxyproline	C5 H9 N O3	131.058	1.275	132.066	No results	No results	Full match	Organic acids and derivatives	Carboxylic acids and derivatives	Amino acids, peptides, and analogues	Proline and derivatives	9.23033e+06	1.24009e+07	1.28859e+07	1.02625e+07	1.94606e+07	2.42145e+07	1.17631e+07	1.51395e+07	9.89984e+06	1.49406e+07	1.3436e+07	1.38725e+07	1.08876e+07	1.45536e+07	1.20512e+07	1.28814e+07	1.12519	0.170165	0.545567	0.46875	0.305083
Com_4524_pos	LPC 22:1	C30 H60 N O7 P	599.392	11.232	600.399	No results	Invalid mass	No results	Lipids and lipid-like molecules	Glycerophospholipids	Glycerophosphocholines	Phosphocholines	9.98494e+06	8.30202e+06	9.11493e+06	8.29488e+06	1.44729e+07	1.58032e+07	1.17039e+07	1.28674e+07	6.63179e+06	7.02992e+06	7.15492e+06	8.20249e+06	1.20827e+07	1.63469e+07	1.13375e+07	1.27605e+07	1.11033	0.150993	0.406796	0.65625	0.334624
Com_453_pos	Phosphocholine	C5 H14 N O4 P	183.066	9.002	184.073	No results	Full match	No results	Organic nitrogen compounds	Organonitrogen compounds	Quaternary ammonium salts	Phosphocholines	2.58088e+08	2.66297e+08	2.59354e+08	2.27568e+08	2.72046e+08	2.77935e+08	2.77153e+08	3.01438e+08	1.79223e+08	2.23489e+08	1.98087e+08	1.91968e+08	2.33209e+08	2.90449e+08	2.27226e+08	2.75006e+08	1.17663	0.234656	0.0262235	0.796875	1.18379
Com_454_pos	PC 17:1_17:2	C42 H78 N O8 P	755.545	8.596	756.553	No results	Full match	No results					2.33887e+07	3.24933e+07	2.9069e+07	1.84471e+07	2.0618e+07	1.91175e+07	1.84462e+07	2.49868e+07	1.60377e+07	1.74072e+07	1.94284e+08	2.1661e+07	1.3251e+07	3.85962e+08	2.25434e+07	1.54703e+07	0.271719	-1.87981	0.398033	0.625	0.909797
Com_4548_pos	[4-(7-chloroquinolin-4-yl)piperazino](phenyl)methanone	C20 H18 Cl N3 O	351.112	6.244	352.119	Invalid mass	No results	No results					4.80707e+06	4.54833e+06	7.13092e+06	3.974e+06	9.71368e+06	7.77752e+06	5.60125e+06	7.22573e+06	3.35566e+06	5.75063e+06	8.27594e+06	1.3011e+07	7.70861e+06	6.02168e+06	6.60501e+06	7.41851e+06	0.873277	-0.195488	0.521554	0.609375	0.226786
Com_4558_pos	5α-Dihydrotestosterone	C19 H30 O2	290.224	6.807	291.232	Full match	No results	Full match	Lipids and lipid-like molecules	Steroids and steroid derivatives	Androstane steroids	Androgens and derivatives	1.98919e+06	1.36224e+06	1.47381e+06	1.42774e+06	391432	206726	543274	761588	969404	3.46381e+06	2.06347e+06	9.3156e+06	1.18763e+06	1.26441e+06	1.64628e+06	1.00989e+06	0.389857	-1.35898	0.0480681	0.734375	0.845532
Com_457_pos	PC 18:2_19:2	C45 H82 N O8 P	795.577	9	796.584	No results	Full match	No results					2.0276e+08	2.27943e+08	2.49212e+08	2.0823e+08	1.21761e+08	1.37266e+08	1.29076e+08	1.47909e+08	2.32533e+08	1.13096e+08	1.55475e+08	2.27818e+08	1.08537e+08	1.41172e+07	1.47538e+08	1.42516e+08	1.24747	0.319011	0.254053	0.640625	0.770273
Com_4597_pos	cyclohexyl{4-[4-nitro-2-(1H-pyrrol-1-yl)phenyl]piperazino}methanone	C21 H26 N4 O3	364.186	6.101	365.193	Invalid mass	No results	No results					1.6956e+06	1.5343e+06	1.28398e+06	1.42574e+06	1.15885e+06	1.25618e+06	2.21003e+06	1.30206e+06	854856	1.26329e+07	900702	751754	1.88547e+07	1.08152e+06	761412	856442	0.323394	-1.62864	0.692454	0.75	1.40982
Com_468_pos	LPC 19:0-SN1	C27 H56 N O7 P	537.379	10.583	538.387	No results	Full match	No results					2.1719e+08	1.50899e+08	2.4164e+08	1.56581e+08	2.48979e+08	2.49361e+08	2.26344e+08	1.98888e+08	1.43447e+08	1.17767e+08	1.39378e+08	1.24356e+08	2.81908e+08	2.42143e+08	2.33285e+08	2.40998e+08	1.10937	0.14974	0.348348	0.625	0.399644
Com_4682_pos	1-(4-bromophenyl)-2-phenylethan-1-one	C14 H11 Br O	201.136	6.065	224.126	Invalid mass	No results	No results					4.94232e+06	4.44867e+06	4.66615e+06	5.67158e+06	8.24102e+06	1.29561e+07	1.19568e+07	9.41941e+06	5.47837e+06	4.53337e+06	3.34538e+06	9.89429e+06	1.26304e+07	5.04192e+06	1.39314e+07	9.48095e+06	0.968384	-0.0463486	0.99517	0.53125	0.0195864
Com_4683_pos	2-{2-[(1-methyl-1H-pyrazol-5-yl)amino]-2-oxoethoxy}acetic acid	C8 H11 N3 O4	213.077	5.663	214.084	Invalid mass	No results	No results					1.15424e+06	556082	445971	1.14197e+06	216851	315107	1.07757e+06	564784	903878	1.80519e+07	251060	488881	1.37004e+07	457004	154773	290107	0.159559	-2.64784	0.512208	0.546875	1.04551
Com_469_pos	Palmitoylcarnitine	C23 H45 N O4	399.335	7.916	400.342	Full match	Not the top hit	Full match	Lipids and lipid-like molecules	Fatty Acyls	Fatty acid esters	Acyl carnitines	2.7683e+08	1.65616e+08	2.49706e+08	1.50394e+08	1.25723e+08	1.15157e+08	2.38322e+08	2.23265e+08	1.67378e+08	2.26844e+08	1.16108e+08	1.82637e+08	1.71445e+08	2.92154e+08	2.65032e+08	3.39315e+08	0.877395	-0.188702	0.475092	0.640625	0.30117
Com_4695_pos	Ornithine	C5 H12 N2 O2	132.09	1.13	133.097	Full match	No results	Full match	Organic acids and derivatives	Carboxylic acids and derivatives	Amino acids, peptides, and analogues	Alpha amino acids	1.23445e+07	1.20649e+07	1.51541e+07	1.20339e+07	1.23215e+07	1.80046e+07	1.54485e+07	1.34319e+07	1.03253e+07	9.43201e+06	1.04183e+07	1.41772e+07	9.39626e+06	1.90192e+07	1.15469e+07	1.01182e+07	1.17335	0.230638	0.103384	0.796875	0.683903
Com_4738_pos	2-Linoleoyl glycerol	C21 H38 O4	336.264	9.578	337.271	Invalid mass	No results	No results	Lipids and lipid-like molecules	Fatty Acyls	Lineolic acids and derivatives	Lineolic acids and derivatives	722559	1.13487e+06	1.67154e+06	1.89578e+06	1.98655e+06	1.49374e+06	2.37051e+06	2.39519e+06	1.1421e+06	1.25995e+07	962423	717120	1.79723e+07	1.46968e+06	1.12519e+06	1.46365e+06	0.365021	-1.45395	0.548519	0.625	1.09884
Com_474_pos	LPC O-16:0	C24 H52 N O6 P	481.353	9.831	482.361	No results	Full match	No results					1.77732e+08	1.92242e+08	1.45345e+08	1.20564e+08	2.00082e+08	2.10295e+08	1.80085e+08	2.68843e+08	1.0193e+08	9.3027e+07	1.01371e+08	1.08439e+08	1.78494e+08	2.40079e+08	1.63287e+08	2.29047e+08	1.22992	0.298569	0.150021	0.703125	0.794229
Com_4764_pos	N-(6-methoxypyridin-3-yl)thiophene-2-carboxamide	C11 H10 N2 O2 S	234.05	1.217	235.057	Invalid mass	No results	No results					1.42436e+07	1.55336e+07	1.03472e+07	1.9556e+07	1.45291e+07	1.62527e+07	1.31313e+07	1.22552e+07	1.36406e+07	1.29413e+07	1.372e+07	1.20538e+07	1.26117e+07	1.11496e+07	1.44049e+07	1.27364e+07	1.12193	0.165983	0.197905	0.71875	0.414811
Com_4776_pos	D & C Yellow 11	C18 H11 N O2	273.083	6.61	274.091	Invalid mass	No results	No results					1.01886e+07	1.51557e+06	4.55403e+06	6.97016e+06	1.3195e+06	3.86381e+06	1.58651e+07	1.6048e+07	1.3947e+07	5.01541e+06	1.36991e+06	951164	1.00303e+07	9.9102e+06	1.10109e+06	2.50999e+06	1.34548	0.428125	0.444961	0.640625	0.560182
Com_4800_pos	Methyl indole-3-acetate	C11 H11 N O2	189.079	5.791	190.087	Full match	Full match	Full match	Organoheterocyclic compounds	Indoles and derivatives	Indolyl carboxylic acids and derivatives	Indole-3-acetic acid derivatives	1.44598e+07	1.19647e+07	4.94759e+06	1.10409e+07	9.79597e+06	9.70664e+06	8.40457e+06	7.04775e+06	1.45126e+07	5.60198e+06	1.37942e+07	1.90048e+07	5.46086e+06	7.70464e+06	5.73901e+06	6.11044e+06	0.992808	-0.0104139	0.764669	0.546875	0.309329
Com_4821_pos	CAR 10:1	C17 H32 N O4	313.225	6.005	314.232	No results	Invalid mass	No results					8.68338e+06	6.29461e+06	8.57939e+06	8.64208e+06	3.32492e+06	5.08009e+06	1.26706e+07	6.97111e+06	8.81472e+06	7.84083e+06	6.39565e+06	1.08872e+07	4.42863e+06	1.10512e+07	7.95325e+06	1.14818e+07	0.874995	-0.192654	0.402449	0.625	0.349549
Com_4829_pos	2-[(3S)-1-(2-Methylbenzyl)-3-pyrrolidinyl]-1H-imidazo[4,5-b]pyridine	C18 H20 N4	292.172	9.559	293.179	Invalid mass	No results	No results	Organoheterocyclic compounds	Imidazopyridines	Not available	Imidazopyridines	1.78153e+07	1.07638e+07	1.73953e+07	1.09644e+07	1.09216e+07	8.49594e+06	1.02566e+07	1.40505e+07	1.56694e+07	6.18017e+06	7.9593e+06	6.07659e+06	7.53643e+06	5.66681e+06	1.19946e+07	1.28565e+07	1.36142	0.445116	0.0593257	0.75	0.896409
Com_483_pos	LPC 20:2-SN1	C28 H54 N O7 P	547.364	9.751	548.371	No results	Full match	Full match					1.39251e+08	1.31539e+08	7.6247e+07	1.48807e+08	1.82531e+08	1.98596e+08	1.87678e+08	1.92235e+08	1.42201e+08	7.40815e+07	1.00842e+08	8.91606e+07	2.22626e+08	1.93865e+08	1.25939e+08	1.64812e+08	1.12874	0.174714	0.424225	0.609375	0.357353
Com_4838_pos	PI 38:3	C47 H85 O13 P	910.545	9.617	911.552	No results	Invalid mass	No results	Lipids and lipid-like molecules	Glycerophospholipids	Glycerophosphoinositols	Phosphatidylinositols	1.76215e+06	1.98324e+06	2.85999e+06	7.22887e+06	7.95521e+06	8.32827e+06	9.3325e+06	8.38054e+06	5.18654e+06	5.46048e+06	4.35539e+06	5.06288e+06	1.30202e+06	4.87079e+06	5.75167e+06	7.37575e+06	1.21504	0.281006	0.753184	0.65625	0.561929
Com_484_pos	Maltol	C6 H6 O3	126.032	1.282	127.039	Full match	Full match	Full match	Organoheterocyclic compounds	Pyrans	Pyranones and derivatives	Pyranones and derivatives	2.24113e+08	2.64658e+08	2.47525e+08	2.8188e+08	2.98774e+08	2.75335e+08	2.6698e+08	2.24802e+08	1.68159e+08	1.54547e+08	1.89925e+08	1.65126e+08	1.84654e+08	2.06338e+08	1.83223e+08	1.72535e+08	1.46301	0.548938	2.15799e-06	1	1.47381
Com_4871_pos	PC 36:10	C44 H68 N O8 P	791.455	8.801	792.462	No results	Invalid mass	No results	Lipids and lipid-like molecules	Glycerophospholipids	Glycerophosphocholines	Phosphocholines	1.79758e+06	1.93399e+06	1.60307e+06	1.94346e+06	1.79241e+06	1.88015e+06	1.86377e+06	2.26063e+06	1.35218e+06	1.62769e+07	1.50382e+06	1.38599e+06	1.71373e+07	1.87398e+06	1.58235e+06	1.96952e+06	0.349915	-1.51493	0.310405	0.578125	1.40455
Com_4873_pos	Decanoylcarnitine	C17 H33 N O4	315.241	6.192	316.248	Full match	Invalid mass	No results	Lipids and lipid-like molecules	Fatty Acyls	Fatty acid esters	Acyl carnitines	9.11256e+06	5.50168e+06	5.16829e+06	9.63096e+06	3.97565e+06	5.46221e+06	8.77786e+06	8.88914e+06	1.42915e+07	1.81385e+07	8.7394e+06	1.28152e+07	1.09277e+07	8.8589e+06	1.1048e+07	1.52771e+07	0.56464	-0.824598	0.00173629	0.890625	0.823444
Com_4878_pos	5-fluoro AB-PINACA N-(4-hydroxypentyl) metabolite	C18 H25 F N4 O3	386.175	9.848	387.182	Invalid mass	No results	No results	Organic acids and derivatives	Carboxylic acids and derivatives	Amino acids, peptides, and analogues	N-acyl-alpha amino acids and derivatives	2.20611e+07	5.59244e+06	2.22033e+07	2.0214e+07	2.05653e+07	2.12595e+07	2.09627e+07	1.86798e+07	1.53339e+07	1.04831e+07	1.39302e+07	1.46262e+07	8.29523e+06	1.69869e+07	1.66032e+06	1.79691e+07	1.52629	0.610033	0.128711	0.890625	1.00371
Com_4899_pos	Progesterone	C21 H30 O2	314.224	7.061	337.214	Full match	Full match	Full match	Lipids and lipid-like molecules	Steroids and steroid derivatives	Pregnane steroids	Gluco/mineralocorticoids, progestogins and derivatives	169092	176141	334592	181114	186242	152837	1.5544e+06	155528	126223	795573	1.11816e+06	1.08101e+06	1.25549e+06	147071	651447	1.4645e+06	0.43828	-1.19008	0.0541472	0.65625	0.688392
Com_4921_pos	Cafestol	C20 H28 O3	316.204	6.66	317.211	Full match	No results	Full match	Organoheterocyclic compounds	Naphthofurans	Not available	Naphthofurans	2.17069e+06	1.68108e+06	1.42726e+06	2.27358e+06	892429	911659	2.39288e+06	2.6445e+06	1.65961e+06	5.52707e+06	2.44625e+06	1.82211e+07	4.49182e+06	3.17281e+06	2.53236e+06	2.3284e+06	0.356471	-1.48814	0.0248139	0.859375	1.11305
Com_4930_pos	DL-α-Aminocaprylic acid	C8 H17 N O2	159.126	5.547	160.134	Full match	No results	Full match	Organic acids and derivatives	Carboxylic acids and derivatives	Amino acids, peptides, and analogues	Alpha amino acids	8.90595e+06	6.30017e+06	8.05292e+06	6.45775e+06	8.71867e+06	6.85524e+06	1.11495e+07	1.09917e+07	6.07936e+06	7.09746e+06	6.96654e+06	9.13594e+06	9.86255e+06	6.13078e+06	9.33935e+06	1.06364e+07	1.03347	0.0474898	0.775653	0.53125	0.115879
Com_50_pos	PC O-18:2	C26 H50 N O7 P	519.332	8.653	520.339	No results	Full match	Full match					3.09e+09	2.78146e+09	1.90944e+09	3.82498e+09	3.16563e+09	2.51326e+09	2.644e+09	2.78094e+09	1.75991e+09	1.49284e+09	1.67329e+09	2.86032e+09	2.26873e+09	2.75285e+09	1.95483e+09	2.79862e+09	1.29316	0.370902	0.0363404	0.765625	0.891847
Com_5000_pos	PC O-40:8	C48 H82 N O7 P	815.573	11.06	816.58	No results	Invalid mass	No results					335808	311291	303864	299582	308475	261721	292363	295812	236335	1.73551e+07	227409	258177	266095	2.61505e+06	233189	263538	0.112278	-3.15485	0.305767	0.71875	0.939253
Com_5012_pos	1-(3-ethyl-2,4-dihydroxy-6-methoxyphenyl)butan-1-one	C13 H18 O4	220.108	6.148	203.104	Invalid mass	No results	No results					4.31037e+06	3.14647e+06	3.12302e+06	4.28914e+06	2.64465e+06	3.25642e+06	4.71574e+06	3.58681e+06	2.87798e+06	1.39745e+07	1.23156e+06	1.4033e+06	1.49126e+07	3.6395e+06	1.70595e+06	1.76433e+06	0.700381	-0.513788	0.775792	0.65625	1.07973
Com_5015_pos	PC 20:0_22:6	C50 H88 N O8 P	861.619	11.668	862.626	No results	Invalid mass	No results					9.18637e+06	9.42884e+06	5.37319e+06	9.2356e+06	9.6491e+06	1.09932e+07	4.95635e+06	9.26594e+06	1.01948e+07	2.47721e+06	6.04954e+06	8.49819e+06	3.14898e+06	3.83975e+06	5.71339e+06	5.85122e+06	1.48752	0.572914	0.0406472	0.765625	0.867256
Com_5045_pos	CAR 16:3	C23 H40 N O4	393.288	6.879	394.295	No results	Invalid mass	No results					7.01431e+06	6.0587e+06	7.89978e+06	9.22385e+06	5.10634e+06	7.57641e+06	1.12272e+07	9.4415e+06	5.47035e+06	1.0214e+07	6.31948e+06	1.12864e+07	6.73217e+06	8.86786e+06	9.24829e+06	1.10114e+07	0.918989	-0.12188	0.550809	0.59375	0.232579
Com_5062_pos	LPC 22:1-SN1	C30 H60 N O7 P	577.41	11.22	578.418	No results	Full match	No results					8.97664e+06	7.05139e+06	7.25143e+06	7.13384e+06	1.11656e+07	1.3051e+07	1.00692e+07	1.18578e+07	6.1482e+06	7.85504e+06	7.07572e+06	6.83971e+06	1.35628e+07	1.52139e+07	1.04771e+07	1.24809e+07	0.961126	-0.0572021	0.934285	0.5	0.0641432
Com_5063_pos	4-morpholinobenzoic acid	C11 H13 N O3	229.072	5.579	230.079	Invalid mass	No results	No results					6.05309e+06	1.02158e+07	6.82099e+06	1.46248e+07	1.22831e+07	1.99668e+07	1.69286e+07	1.22211e+07	8.42136e+06	6.84276e+06	6.72947e+06	1.34984e+07	1.34566e+07	1.58628e+07	1.04088e+07	1.05158e+07	1.15604	0.209191	0.538697	0.578125	0.250448
Com_5068_pos	Cortisol	C21 H30 O5	362.209	6.078	363.216	Full match	Full match	Full match	Lipids and lipid-like molecules	Steroids and steroid derivatives	Hydroxysteroids	21-hydroxysteroids	763307	568098	612578	708072	593250	615476	1.37333e+06	666561	428479	2.83802e+06	388959	384845	383148	451502	2.23922e+06	438438	0.781276	-0.356095	0.784753	0.75	0.258538
Com_510_pos	PC O-38:8	C46 H78 N O7 P	787.537	7.78	788.544	No results	Invalid mass	No results					2.45585e+06	2.3997e+06	2.82175e+06	2.00904e+06	1.73867e+06	1.83917e+06	1.71592e+06	2.19397e+06	1.33226e+06	1.45559e+06	2.05275e+08	1.40033e+06	1.58868e+06	3.44338e+08	1.24243e+06	1.46457e+06	0.0307726	-5.02221	0.328761	0.75	0.924055
Com_5102_pos	Linoleoyl Ethanolamide	C20 H37 N O2	323.28	7.731	324.287	Invalid mass	No results	No results	Organic nitrogen compounds	Organonitrogen compounds	Amines	N-acylethanolamines	8.30231e+06	8.06219e+06	3.57082e+06	5.36839e+06	6.03548e+06	2.51582e+06	4.08088e+06	5.03218e+06	2.93362e+06	4.12371e+06	3.01001e+06	5.05529e+06	5.20198e+06	5.65943e+06	3.38821e+06	5.78159e+06	1.22229	0.289582	0.360407	0.625	0.398947
Com_512_pos	PC O-38:5	C46 H84 N O7 P	793.598	10.865	794.605	No results	Full match	No results					2.29937e+08	2.44121e+08	2.50262e+08	2.41135e+08	1.39379e+08	1.56637e+08	1.0791e+08	1.57014e+08	2.59167e+08	1.47302e+08	2.40963e+08	2.17892e+08	9.81663e+07	3.92973e+07	1.01451e+08	1.60244e+08	1.20713	0.271581	0.272172	0.640625	0.651687
Com_5129_pos	(2R,3S,4S,5R,6R)-2-(hydroxymethyl)-6-(2-phenylethoxy)oxane-3,4,5-triol	C14 H20 O6	306.108	5.205	307.115	Invalid mass	No results	No results					1.44622e+06	1.61937e+06	1.60089e+06	1.50163e+06	1.1219e+06	961616	1.2626e+06	1.14045e+06	1.28783e+06	8.19044e+06	1.41222e+06	1.4413e+06	1.56792e+07	873175	1.10608e+06	1.11872e+06	0.342495	-1.54585	0.262208	0.53125	1.61609
Com_513_pos	PC O-36:2	C44 H86 N O7 P	771.615	10.823	794.604	No results	Full match	No results					2.29937e+08	2.44121e+08	2.43289e+08	2.41135e+08	1.39379e+08	1.56637e+08	1.0791e+08	1.57014e+08	2.59167e+08	1.47302e+08	2.40963e+08	2.17892e+08	9.81663e+07	3.92973e+07	1.01451e+08	1.60244e+08	1.20162	0.264975	0.276819	0.640625	0.64359
Com_5159_pos	Indole-3-lactic acid	C11 H11 N O3	205.074	5.537	206.082	Full match	Full match	Full match	Organoheterocyclic compounds	Indoles and derivatives	Indolyl carboxylic acids and derivatives	Indolyl carboxylic acids and derivatives	1.08397e+07	1.36523e+07	1.45408e+07	1.59428e+07	5.20158e+06	4.51298e+06	7.50621e+06	6.94028e+06	8.0606e+06	9.69156e+06	8.70533e+06	1.67455e+07	4.47802e+06	5.78375e+06	5.52457e+06	5.30358e+06	1.23088	0.299689	0.402316	0.59375	0.355683
Com_5213_pos	Celestolide	C17 H24 O	244.183	8.218	267.172	Full match	No results	No results					446810	216589	271132	674763	199063	195907	1.0484e+06	682367	1.0039e+06	1.09583e+07	164362	159973	1.32183e+07	239494	158610	164059	0.143286	-2.80303	0.51832	0.59375	1.0946
Com_5226_pos	4-acetyl-4-(ethoxycarbonyl)heptanedioic acid	C12 H18 O7	256.092	5.26	257.1	Invalid mass	No results	No results					5.85307e+06	6.21679e+06	5.95183e+06	5.60612e+06	5.84003e+06	5.12697e+06	5.95306e+06	6.21265e+06	4.28074e+06	1.10335e+07	2.8889e+06	4.10707e+06	1.51875e+07	4.20076e+06	3.08147e+06	4.75752e+06	0.943943	-0.0832277	0.594901	0.75	0.923287
Com_5261_pos	TQH	C15 H24 N6 O6	384.175	9.98	385.182	Full match	No results	No results					1.8601e+07	1.76215e+07	1.92615e+07	1.81445e+07	1.67958e+07	1.86938e+07	1.70876e+07	1.61e+07	1.43445e+07	9.62189e+06	1.13367e+07	1.1809e+07	7.19175e+06	1.46852e+07	1.44252e+07	8.5002e+06	1.54824	0.630628	0.00146336	1	1.56005
Com_5301_pos	Glucose 1-phosphate	C6 H13 O9 P	260.029	1.295	261.037	Full match	Full match	Full match	Organic oxygen compounds	Organooxygen compounds	Carbohydrates and carbohydrate conjugates	Monosaccharide phosphates	7.18784e+06	7.21658e+06	3.56802e+06	1.13974e+07	9.03317e+06	7.22043e+06	1.44146e+07	5.24984e+06	5.97827e+06	6.96613e+06	7.89163e+06	9.7793e+06	1.4842e+07	7.26346e+06	6.75937e+06	8.28468e+06	0.963446	-0.0537236	0.678795	0.546875	0.258071
Com_5360_pos	5-Hydroxyindole-3-acetic acid	C10 H9 N O3	191.058	4.762	192.066	No results	No results	Full match	Organoheterocyclic compounds	Indoles and derivatives	Indolyl carboxylic acids and derivatives	Indole-3-acetic acid derivatives	1.01512e+07	1.93107e+07	1.87066e+07	1.77208e+07	6.005e+06	3.58126e+06	8.65515e+06	5.01558e+06	5.31116e+06	8.33913e+06	1.02269e+07	1.05395e+07	4.41399e+06	3.97861e+06	4.7104e+06	5.66905e+06	1.67604	0.745054	0.14879	0.6875	0.841244
Com_5371_pos	FPK	C20 H30 N4 O4	390.223	5.625	391.23	Invalid mass	No results	No results					1.344e+07	1.23507e+07	1.04427e+07	1.9367e+07	1.43178e+07	8.74468e+06	1.3766e+07	1.13277e+07	1.37456e+07	1.22766e+07	9.20453e+06	6.86164e+06	1.12123e+07	1.06493e+07	3.65445e+06	7.27203e+06	1.3857	0.470619	0.055214	0.796875	1.46356
Com_5381_pos	PC 40:6	C48 H84 N O8 P	855.574	9.575	856.581	No results	Invalid mass	No results	Lipids and lipid-like molecules	Glycerophospholipids	Glycerophosphocholines	Phosphocholines	6.76936e+06	5.88322e+06	7.54143e+06	5.91913e+06	4.36267e+06	4.60923e+06	3.69381e+06	5.28394e+06	6.70557e+06	2.28712e+06	791652	4.31914e+06	1.20583e+06	814674	3.47999e+06	3.71257e+06	1.88976	0.918206	0.0188017	0.875	1.40044
Com_540_pos	PC 32:0	C40 H80 N O8 P	755.544	10.238	756.551	No results	Invalid mass	No results	Lipids and lipid-like molecules	Glycerophospholipids	Glycerophosphocholines	Phosphocholines	2.00529e+08	2.44832e+08	8.24394e+07	2.3049e+08	2.09009e+08	1.57024e+08	1.50518e+08	1.56894e+08	2.36116e+08	7.3833e+07	1.65446e+08	2.83446e+08	1.43075e+08	1.89543e+08	1.67843e+08	1.92097e+08	0.986451	-0.0196802	0.994037	0.5	0.540731
Com_5406_pos	6beta-Naltrexol-d3	C20 H22 [2]H3 N O4	346.197	5.601	347.204	Full match	No results	No results					1.36729e+07	1.1692e+07	1.04001e+07	1.24271e+07	1.45795e+07	8.89925e+06	1.00738e+07	1.03101e+07	1.31268e+07	1.06355e+07	1.52505e+07	8.34924e+06	1.02168e+07	8.2038e+06	4.79843e+06	7.94309e+06	1.17231	0.229355	0.182451	0.6875	0.95115
Com_5425_pos	PC O-22:4	C30 H54 N O7 P	1142.73	9.346	572.37	No results	Invalid mass	No results					9.44566e+06	1.4492e+07	5.20528e+06	1.20048e+07	1.82614e+07	1.31797e+07	1.32362e+07	1.29882e+07	6.64681e+06	6.68241e+06	6.89143e+06	5.87329e+06	7.04953e+06	1.23504e+07	7.94227e+06	1.15315e+07	1.52096	0.604983	0.0298585	0.828125	1.02378
Com_5434_pos	LPC O-18:4	C26 H48 N O6 P	501.319	8.66	502.326	No results	Invalid mass	No results					1.04481e+07	1.36844e+07	9.29137e+06	1.05878e+07	1.4825e+07	1.2129e+07	1.39801e+07	1.37475e+07	3.36364e+06	7.32225e+06	6.65323e+06	6.72239e+06	9.99948e+06	1.19233e+07	9.56055e+06	1.28534e+07	1.44292	0.528993	0.027959	0.859375	1.26101
Com_5435_pos	5-Hydroxyindole	C8 H7 N O	133.053	5.164	134.06	No results	No results	Full match	Organoheterocyclic compounds	Indoles and derivatives	Hydroxyindoles	Hydroxyindoles	1.71642e+07	1.50522e+07	1.32511e+07	1.72594e+07	7.70504e+06	9.86355e+06	8.42557e+06	8.58464e+06	9.9462e+06	4.65334e+06	8.25439e+06	1.1686e+07	3.94342e+06	1.03928e+07	5.68585e+06	6.74808e+06	1.58711	0.666399	0.0209586	0.796875	0.829221
Com_5443_pos	1-[(3,5-dimethylisoxazol-4-yl)sulfonyl]piperidine	C10 H16 N2 O3 S	244.085	5.021	245.092	Invalid mass	No results	No results					533069	129802	138646	290804	129414	130319	145933	176944	304242	4.12692e+06	306566	356193	2.34043e+06	195237	316653	197780	0.205664	-2.28164	0.0486904	0.875	1.40513
Com_5505_pos	Palmitoleic Acid	C16 H30 O2	276.209	7.925	277.216	Invalid mass	No results	No results	Lipids and lipid-like molecules	Fatty Acyls	Fatty acids and conjugates	Long-chain fatty acids	9.08244e+06	8.55697e+06	2.73537e+06	1.36843e+07	4.19647e+06	8.96615e+06	5.42121e+06	1.24048e+07	8.2984e+06	5.36462e+06	5.8585e+06	1.50263e+07	6.9818e+06	9.00652e+06	8.20355e+06	9.04298e+06	0.959651	-0.0594179	0.624141	0.5	0.351312
Com_5563_pos	ethyl 3-oxo-3-(1H-pyrazol-5-ylamino)propanoate	C8 H11 N3 O3	219.06	1.273	220.067	Invalid mass	No results	No results					8.94877e+06	1.06075e+07	1.11341e+07	1.3728e+07	8.25109e+06	1.26326e+07	7.35948e+06	1.23584e+07	7.37987e+06	6.78404e+06	8.06378e+06	1.17977e+07	4.14375e+06	9.46746e+06	5.41242e+06	7.04017e+06	1.4149	0.500699	0.0195159	0.84375	1.19709
Com_562_pos	PC O-20:3	C28 H52 N O7 P	545.348	8.988	568.337	No results	Full match	No results					1.81657e+08	2.23736e+08	9.12172e+07	2.18413e+08	3.29876e+08	2.22512e+08	2.32018e+08	2.08782e+08	2.09938e+08	8.10801e+07	1.49376e+08	1.35872e+08	1.78845e+08	1.64758e+08	1.30773e+08	2.1837e+08	1.34609	0.42878	0.115447	0.828125	0.703767
Com_568_pos	CAR 18:1	C25 H48 N O4	425.35	8.097	426.358	No results	Invalid mass	No results					1.89142e+08	7.46119e+07	1.73432e+08	8.87694e+07	6.63527e+07	7.39037e+07	2.30253e+08	1.51398e+08	1.54605e+08	1.5971e+08	8.27594e+07	1.15596e+08	1.07773e+08	2.33509e+08	1.93975e+08	2.71494e+08	0.794183	-0.332456	0.259269	0.6875	0.417446
Com_5700_pos	LPC 20:5-SN1	C28 H48 N O7 P	541.316	7.125	542.323	No results	Full match	No results					2.55926e+06	1.69131e+06	1.33409e+06	2.30347e+06	1.62203e+06	1.65777e+06	1.24889e+06	2.04649e+06	718278	2.98162e+06	386178	1.35025e+06	1.30835e+07	2.35225e+06	744038	1.66724e+06	0.621187	-0.6869	0.814836	0.546875	0.816313
Com_5726_pos	4-{3-[(3,4-dihydroxyphenyl)methyl]-2-methylbutyl}benzene-1,2-diol	C18 H22 O4	302.149	6.043	303.157	Invalid mass	No results	No results					2.79213e+06	2.57995e+06	2.40439e+06	2.59008e+06	2.17007e+06	2.25137e+06	2.51969e+06	2.43824e+06	1.60081e+06	1.37254e+07	1.68666e+06	2.12764e+06	8.57084e+06	2.08253e+06	1.42583e+06	1.60378e+06	0.601579	-0.733175	0.734034	0.75	1.17177
Com_5735_pos	N-Desmethyl sildenafil	C21 H28 N6 O4 S	460.195	8.906	461.203	Invalid mass	No results	No results	Benzenoids	Benzene and substituted derivatives	Benzenesulfonamides	Benzenesulfonamides	1.39155e+07	5.98173e+06	6.95347e+06	1.25577e+07	1.53289e+07	1.42376e+07	7.1867e+06	1.14135e+07	1.20323e+07	8.68293e+06	1.0098e+07	5.25921e+06	6.15333e+06	6.1843e+06	8.49382e+06	3.17732e+06	1.45761	0.543608	0.0706433	0.765625	1.09714
Com_5750_pos	18-HETE	C20 H32 O3	302.224	9.271	303.231	Invalid mass	No match	No match	Lipids and lipid-like molecules	Fatty Acyls	Eicosanoids	Hydroxyeicosatetraenoic acids	1.28884e+07	1.58825e+07	1.02047e+07	7.46664e+06	1.489e+07	7.33726e+06	8.39381e+06	9.11266e+06	1.07807e+07	5.18987e+06	3.88617e+06	3.03062e+06	3.76479e+06	2.60917e+06	7.70444e+06	7.72739e+06	1.92817	0.947232	0.00473706	0.859375	1.48938
Com_5752_pos	N1-[2-oxo-6-(1H-pyrrol-1-yl)-2H-chromen-3-yl]acetamide	C15 H12 N2 O3	268.082	5.526	269.09	Invalid mass	No results	No results					7.05391e+06	1.32607e+07	8.08574e+06	1.52447e+07	9.36127e+06	9.89649e+06	9.05936e+06	9.56705e+06	1.02145e+07	4.94855e+06	6.53573e+06	1.36662e+07	8.37816e+06	4.51629e+06	7.53217e+06	9.55996e+06	1.24755	0.319093	0.137297	0.6875	0.497158
Com_576_pos	Uric acid	C5 H4 N4 O3	168.029	1.417	169.036	Full match	No results	Full match	Organoheterocyclic compounds	Imidazopyrimidines	Purines and purine derivatives	Xanthines	1.61329e+08	1.28237e+08	1.20488e+08	2.04607e+08	1.86792e+08	1.51888e+08	2.01314e+08	1.66695e+08	1.27695e+08	313443	1.39483e+08	1.95345e+08	292949	1.22375e+08	7.99539e+07	1.64124e+08	1.59279	0.671556	0.129533	0.78125	1.57666
Com_5780_pos	3-Methoxy prostaglandin F1α	C21 H38 O6	408.249	6.391	409.256	Invalid mass	No results	No results	Lipids and lipid-like molecules	Fatty Acyls	Eicosanoids	Prostaglandins and related compounds	1.52386e+06	1.26766e+06	1.03168e+06	978397	1.19654e+06	1.03373e+06	1.31299e+06	1.27262e+06	1.11926e+06	1.34927e+07	1.07578e+06	1.17074e+06	6.28985e+06	1.49347e+06	891871	1.18931e+06	0.359896	-1.47435	0.217299	0.453125	1.29526
Com_5807_pos	CAR 18:3	C25 H44 N O4	421.319	7.333	422.326	No results	Invalid mass	No results					1.00962e+07	2.48155e+06	1.0248e+07	2.85718e+06	1.1993e+06	1.85628e+06	9.1765e+06	4.81038e+06	6.00804e+06	5.44861e+06	3.13852e+06	3.98063e+06	2.35716e+06	8.92453e+06	5.79783e+06	9.01707e+06	0.956417	-0.0642884	0.513058	0.546875	0.315368
Com_5817_pos	Norharman	C11 H8 N2	168.069	5.285	169.077	Full match	No results	No results	Organoheterocyclic compounds	Indoles and derivatives	Pyridoindoles	Beta carbolines	216637	608116	473090	1.73858e+06	342126	2.95297e+06	1.64938e+06	520013	124693	103259	133682	107965	78008	130269	147450	136030	8.8426	3.14447	0.000580282	1	1.74213
Com_5848_pos	β-Cortolone	C21 H34 O5	348.23	6.092	371.219	Invalid mass	No results	No results	Lipids and lipid-like molecules	Steroids and steroid derivatives	Hydroxysteroids	21-hydroxysteroids	3.06765e+06	925490	862512	4.83031e+06	1.18883e+06	2.10935e+06	6.55807e+06	2.75188e+06	5.73882e+06	3.05875e+06	2.30841e+06	2.68889e+06	2.66374e+06	6.79012e+06	4.3137e+06	5.20385e+06	0.680398	-0.55555	0.0964739	0.703125	0.911083
Com_585_pos	Choline	C5 H13 N O	103.1	10.162	104.107	Full match	Full match	No results	Organic nitrogen compounds	Organonitrogen compounds	Quaternary ammonium salts	Cholines	3.04601e+08	2.15853e+08	2.60633e+08	2.63052e+08	1.29278e+08	2.95015e+08	2.37649e+08	1.82691e+08	3.62759e+07	1.25542e+08	1.16549e+08	2.4405e+08	1.76867e+08	1.84092e+08	1.84178e+08	1.34145e+08	1.57175	0.652374	0.0414899	0.84375	1.49609
Com_5856_pos	2-Phenylglycine	C8 H9 N O2	151.064	5.941	152.071	No results	No results	Full match	Organic acids and derivatives	Carboxylic acids and derivatives	Amino acids, peptides, and analogues	Alpha amino acids	736681	399627	663487	971993	394496	458294	1.05365e+06	474607	618431	4.30657e+06	218140	451817	2.36165e+06	516501	314265	251468	0.570077	-0.810772	0.906979	0.59375	0.865226
Com_5859_pos	octadec-9-ynoic acid	C18 H32 O2	262.23	9.872	263.237	Invalid mass	No results	No results					1.36787e+07	1.48671e+07	1.43063e+07	1.07614e+07	1.0332e+07	9.74294e+06	1.04539e+07	1.30343e+07	5.52243e+06	5.20689e+06	4.39423e+06	4.86278e+06	4.509e+06	7.35875e+06	7.81026e+06	7.81463e+06	2.04673	1.03332	1.28004e-05	1	2.19146
Com_589_pos	Poncirin	C28 H34 O14	616.172	6.458	617.179	Invalid mass	No results	No results	Phenylpropanoids and polyketides	Flavonoids	Flavonoid glycosides	Flavonoid-7-O-glycosides	1.30595e+08	7.66959e+07	9.88299e+07	1.86435e+08	6.56142e+07	8.50669e+07	1.74325e+08	1.33268e+08	9.98569e+07	7.36747e+06	2.37184e+07	3.49261e+07	2.29249e+06	9.12068e+07	2.23684e+07	2.88412e+07	3.06149	1.61423	0.00873557	0.890625	1.74471
Com_5903_pos	U-44069	C21 H34 O4	372.228	6.305	373.235	Invalid mass	No results	No results	Lipids and lipid-like molecules	Fatty Acyls	Eicosanoids	Prostaglandins and related compounds	2.36302e+06	927853	965107	2.90315e+06	817560	576810	690754	702344	3.3803e+06	4.18959e+06	3.3682e+06	3.75795e+06	800054	1.02747e+06	885435	1.04364e+06	0.539034	-0.891552	0.110983	0.796875	0.559856
Com_596_pos	PC 17:0_18:2	C43 H82 N O8 P	771.577	10.223	772.584	No results	Full match	No results					9.14582e+07	9.03471e+07	6.69858e+07	9.59757e+07	8.06352e+07	6.65236e+07	8.61129e+07	7.51712e+07	9.77661e+07	4.62006e+07	6.77069e+07	9.53024e+07	5.65208e+07	3.76045e+07	6.26645e+07	8.67442e+07	1.18655	0.246778	0.140443	0.65625	0.559765
Com_5963_pos	(1E)-5-hydroxy-1,7-diphenylhept-1-en-3-one	C19 H20 O2	280.142	8.083	281.149	Invalid mass	No results	No results					1.1824e+06	887192	1.42365e+06	1.05694e+06	8.95466e+06	8.92576e+06	1.3855e+07	9.07977e+06	870444	976183	588129	863899	6.36533e+06	4.20392e+06	8.2295e+06	1.32354e+07	1.28395	0.360585	0.607892	0.6875	0.292137
Com_597_pos	DL-Lysine	C6 H14 N2 O2	146.106	1.132	147.113	Full match	Full match	Full match	Organic acids and derivatives	Carboxylic acids and derivatives	Amino acids, peptides, and analogues	Alpha amino acids	1.84102e+08	2.03066e+08	2.10904e+08	2.50166e+08	1.58308e+08	1.948e+08	1.45982e+08	1.84202e+08	1.63082e+08	2.29159e+08	2.59041e+08	2.39479e+08	1.37409e+08	2.00023e+08	1.37087e+08	1.51192e+08	1.00993	0.0142551	0.810008	0.53125	0.163868
Com_5986_pos	LPC 16:1-SN1	C24 H48 N O7 P	493.316	8.835	494.323	No results	Full match	Full match					9.75297e+06	8.8135e+06	9.74252e+06	9.19895e+06	9.28505e+06	6.77607e+06	8.21038e+06	3.1172e+06	6.99757e+06	7.5721e+06	6.59876e+06	7.03729e+06	1.19435e+07	9.84325e+06	1.1871e+06	8.92749e+06	1.07969	0.110611	0.554916	0.578125	0.80463
Com_6040_pos	PC 18:4_18:5	C44 H70 N O8 P	771.47	10.038	772.477	No results	Invalid mass	No results					855279	775571	821047	672593	819347	557491	703346	840618	532791	5.76776e+06	673220	448028	1.17588e+07	710243	569070	409164	0.289677	-1.78748	0.45246	0.65625	1.42151
Com_6049_pos	1,2-dihydroxyheptadec-16-yn-4-yl acetate	C19 H34 O4	364.201	7.82	365.209	Invalid mass	No results	No results					2.47461e+06	1.5781e+06	1.65948e+06	977694	1.15395e+06	1.26876e+06	1.27554e+06	1.08202e+06	503708	1.20197e+06	157346	1.86645e+06	2.50639e+06	1.42467e+07	643485	6.72839e+06	0.411789	-1.28002	0.859737	0.53125	0.120915
Com_623_pos	PC 37:2	C45 H86 N O8 P	821.589	9.984	822.597	No results	Invalid mass	No results	Lipids and lipid-like molecules	Glycerophospholipids	Glycerophosphocholines	Phosphocholines	1.48982e+08	4.19635e+07	1.58252e+08	4.22496e+07	2.09371e+08	4.22234e+07	4.27793e+07	1.86209e+07	1.2782e+08	4.87776e+07	3.35412e+07	2.32713e+07	3.12315e+07	4.14463e+07	3.10666e+07	7.1819e+07	1.72246	0.784473	0.311834	0.6875	0.406167
Com_6230_pos	PC 18:0_22:6	C48 H84 N O8 P	833.594	9.277	834.601	No results	Full match	No results					2.65062e+06	2.39709e+06	9.16925e+06	2.8505e+06	2.33595e+06	2.55635e+06	2.34855e+06	2.47814e+06	1.74419e+06	2.02697e+06	1.8736e+06	1.81867e+06	1.99102e+06	2.36904e+06	2.99945e+06	2.20773e+06	1.57284	0.653369	0.0830411	0.859375	0.910887
Com_6244_pos	N1-(2,6-dimorpholino-3-pyridyl)-4-methylbenzamide	C21 H26 N4 O3	382.197	6.135	383.204	Invalid mass	No results	No results					4.11133e+06	2.48677e+06	2.82608e+06	4.09108e+06	2.2067e+06	3.10605e+06	4.49798e+06	2.90599e+06	2.22548e+06	7.18332e+06	1.16836e+06	1.26937e+06	1.10558e+07	3.16288e+06	1.49788e+06	1.46156e+06	0.903784	-0.14595	0.498852	0.65625	1.1781
Com_6267_pos	2-(acetylamino)-3-(1H-indol-3-yl)propanoic acid	C13 H14 N2 O3	246.101	5.526	247.108	Full match	Full match	Full match					2.13821e+06	5.38855e+06	3.44544e+06	6.2444e+06	3.95367e+06	3.99285e+06	3.8298e+06	4.05918e+06	5.58245e+06	2.95156e+06	3.52693e+06	6.77497e+06	1.09797e+07	1.92976e+06	3.65436e+06	4.29246e+06	0.83271	-0.264114	0.671236	0.53125	0.23727
Com_628_pos	L-Pyroglutamic acid	C5 H7 N O3	129.043	1.257	130.05	Full match	Full match	Full match	Organic acids and derivatives	Carboxylic acids and derivatives	Amino acids, peptides, and analogues	Alpha amino acids and derivatives	2.27658e+08	2.03425e+08	1.82369e+08	2.06186e+08	2.26466e+08	2.38818e+08	2.06294e+08	1.65248e+08	1.69745e+08	1.60988e+08	1.65905e+08	1.6745e+08	1.73959e+08	1.74751e+08	1.58711e+08	1.84763e+08	1.22134	0.288462	0.00225656	0.890625	0.982553
Com_6287_pos	PC 19:0_20:0	C47 H94 N O8 P	831.659	11.666	832.667	No results	Invalid mass	No results					1.49956e+06	1.42072e+06	1.66388e+06	1.36192e+06	1.62558e+06	1.75917e+06	1.41437e+06	1.61591e+06	1.30093e+06	1.11868e+06	1.98091e+06	1.25148e+06	1.0513e+06	1.32632e+07	2.78026e+06	1.94827e+06	0.50055	-0.998414	0.391976	0.5	1.02319
Com_6289_pos	SM 8:1;2O/32:6	C45 H79 N2 O6 P	774.556	10.292	775.564	No results	Invalid mass	No results					1.29786e+06	1.26802e+06	1.18484e+06	1.08505e+06	926001	786257	980232	1.25343e+06	797794	790600	5.98629e+06	743614	568608	1.32623e+07	933492	644665	0.370107	-1.43399	0.58972	0.6875	0.666535
Com_6292_pos	Spermidine	C7 H19 N3	145.158	1.053	146.165	Full match	No results	Full match	Organic nitrogen compounds	Organonitrogen compounds	Amines	Dialkylamines	4.38143e+06	2.99947e+06	6.75725e+06	3.03111e+06	2.82526e+06	7.10636e+06	6.35808e+06	8.05892e+06	3.17931e+06	2.39136e+06	4.36103e+06	4.13919e+06	2.19626e+06	5.60735e+06	4.67132e+06	5.84828e+06	1.28165	0.358001	0.287625	0.671875	0.655769
Com_63_pos	Creatine	C4 H9 N3 O2	131.07	1.354	132.077	Full match	Full match	Full match	Organic acids and derivatives	Carboxylic acids and derivatives	Amino acids, peptides, and analogues	Alpha amino acids and derivatives	1.52511e+09	1.3477e+09	1.06389e+09	1.1557e+09	1.48919e+09	1.42837e+09	1.56202e+09	1.61372e+09	9.89612e+08	1.52026e+09	1.39657e+09	1.70488e+09	1.13261e+09	1.43171e+09	1.12407e+09	1.18946e+09	1.0664	0.0927552	0.419593	0.625	0.320655
Com_6300_pos	1-(4-benzylpiperazino)-2-(pyridin-2-ylamino)propan-1-one	C19 H24 N4 O	346.176	6.148	347.183	Invalid mass	No results	No results					5.31789e+06	3.88194e+06	4.0078e+06	5.2917e+06	3.51376e+06	4.01759e+06	5.81801e+06	4.74368e+06	3.55069e+06	9.72141e+06	1.51944e+06	2.20785e+06	1.08456e+07	4.49022e+06	2.10471e+06	2.26743e+06	0.996868	-0.0045251	0.411579	0.671875	1.09161
Com_643_pos	D-(-)-Glutamine	C5 H10 N2 O3	146.069	1.254	147.076	Full match	Full match	Full match	Organic acids and derivatives	Carboxylic acids and derivatives	Amino acids, peptides, and analogues	D-alpha-amino acids	2.17972e+08	1.95467e+08	1.77798e+08	2.04554e+08	2.16442e+08	2.27002e+08	1.98901e+08	1.56713e+08	1.64354e+08	1.55272e+08	1.62906e+08	1.64764e+08	1.66355e+08	1.65899e+08	1.52966e+08	1.79281e+08	1.21577	0.281874	0.00253154	0.890625	0.958079
Com_6454_pos	O-Arachidonoyl ethanolamine	C22 H37 N O2	347.28	9.587	348.287	Invalid mass	No results	No results	Lipids and lipid-like molecules	Fatty Acyls	Fatty acid esters	Fatty acid esters	1.17898e+07	7.95651e+06	8.73944e+06	1.01349e+07	1.0689e+07	8.00196e+06	8.56385e+06	1.0703e+07	9.19691e+06	5.74061e+06	6.84683e+06	7.30755e+06	5.73727e+06	7.65114e+06	8.4958e+06	1.11601e+07	1.23243	0.301503	0.0401605	0.796875	0.848373
Com_6618_pos	LPC 19:2	C27 H52 N O7 P	555.33	9.284	556.336	No results	Invalid mass	No results	Lipids and lipid-like molecules	Glycerophospholipids	Glycerophosphocholines	Phosphocholines	5.62598e+06	4.19996e+06	1.89349e+06	3.1256e+06	8.78458e+06	6.5701e+06	7.83895e+06	6.16127e+06	5.17321e+06	1.71581e+06	2.69769e+06	1.93523e+06	6.00292e+06	6.38586e+06	2.85245e+06	6.62488e+06	1.32383	0.404713	0.2712	0.671875	0.574241
Com_6647_pos	4-oxo-5-phenylpentanoic acid	C11 H12 O3	209.103	5.831	210.11	Invalid mass	No results	No results					1.46671e+06	1.13271e+06	1.63957e+06	2.40472e+06	3.77892e+06	1.23189e+07	5.77732e+06	9.25203e+06	2.01938e+06	1.32338e+06	1.94525e+06	3.97622e+06	3.43357e+06	1.05558e+07	6.96486e+06	5.81076e+06	1.04834	0.0681074	0.849985	0.546875	0.429277
Com_6650_pos	3-(3,4,5-trimethoxyphenyl)propanoic acid	C12 H16 O5	262.082	5.176	263.089	Invalid mass	No results	No results					1.51409e+06	703767	695736	652598	487571	417912	2.53651e+06	495632	559684	2.52161e+06	613743	626378	9.89929e+06	5.05951e+06	480697	2.11345e+06	0.343042	-1.54354	0.172151	0.625	1.06273
Com_6673_pos	α-Estradiol	C18 H24 O2	272.173	9.324	273.18	Invalid mass	No results	No results	Lipids and lipid-like molecules	Steroids and steroid derivatives	Estrane steroids	Estrogens and derivatives	7.4253e+06	5.25754e+06	6.98472e+06	7.2183e+06	4.40887e+06	4.91311e+06	4.51243e+06	6.46559e+06	1.02097e+07	5.09886e+06	5.43344e+06	3.41045e+06	3.20263e+06	2.16227e+06	7.13535e+06	7.02128e+06	1.08041	0.111581	0.421202	0.578125	0.392137
Com_6675_pos	PC 20:2_20:2	C48 H88 N O8 P	837.62	10.886	838.628	No results	Invalid mass	No results					1.15386e+07	4.45287e+06	7.28459e+06	8.38521e+06	7.27689e+06	6.713e+06	7.4053e+06	6.95637e+06	4.8196e+06	1.67497e+06	1.37726e+06	4.49702e+06	3.21462e+06	7.34351e+06	4.6257e+06	2.41234e+06	2.00276	1.00199	0.00520038	0.875	2.06546
Com_6677_pos	1,7-bis(4-hydroxyphenyl)heptan-3-one	C19 H22 O3	336.108	5.975	337.116	Invalid mass	No results	No results					1.13397e+07	2.9342e+06	3.54624e+06	3.31189e+06	2.49514e+06	4.80611e+06	3.61827e+06	1.1588e+07	2.08433e+06	4.38519e+06	606888	1.44852e+06	3.71991e+06	9.93131e+06	1.0196e+06	1.51743e+06	1.76584	0.820354	0.068798	0.75	0.987013
Com_6695_pos	13,14-dihydro-15-keto Prostaglandin A2	C20 H30 O4	356.196	7.098	357.203	Invalid mass	No results	No results	Lipids and lipid-like molecules	Fatty Acyls	Eicosanoids	Prostaglandins and related compounds	2.90159e+06	2.12588e+06	1.93871e+06	3.08394e+06	1.56415e+06	1.96646e+06	3.0482e+06	3.15293e+06	1.75634e+06	9.56877e+06	2.88571e+06	9.17719e+06	5.23101e+06	4.84865e+06	2.44081e+06	2.54956e+06	0.514375	-0.959107	0.0590827	0.703125	0.896858
Com_6716_pos	LPC 24:5	C32 H56 N O7 P	619.36	9.847	620.367	No results	Invalid mass	No results					4.19398e+06	5.84518e+06	1.85171e+06	4.51922e+06	2.88428e+06	7.16783e+06	4.81785e+06	7.51355e+06	4.57629e+06	782155	3.97983e+06	3.43043e+06	626792	4.24565e+06	5.70213e+06	6.51517e+06	1.29925	0.377679	0.254264	0.65625	1.21295
Com_6722_pos	YLK	C21 H34 N4 O5	404.238	5.761	405.246	Invalid mass	No results	No results					8.00589e+06	7.78305e+06	5.91282e+06	9.38968e+06	7.27455e+06	4.90495e+06	7.65764e+06	6.09521e+06	7.30092e+06	6.78618e+06	8.92684e+06	3.7935e+06	6.46099e+06	5.73418e+06	2.15846e+06	3.96287e+06	1.26371	0.337671	0.12666	0.71875	1.1854
Com_6749_pos	Citrinin	C13 H14 O5	232.074	5.243	233.081	Invalid mass	No results	No results	Organoheterocyclic compounds	Benzopyrans	Not available	Benzopyrans	270638	517586	326078	278401	232521	224379	295044	946421	329541	244549	835838	1.03988e+07	181670	845153	258912	208974	0.232352	-2.10562	0.416265	0.5	0.859893
Com_675_pos	PC 40:8	C48 H80 N O8 P	851.533	10.871	874.52	No results	Invalid mass	No results	Lipids and lipid-like molecules	Glycerophospholipids	Glycerophosphocholines	Phosphocholines	1.93133e+06	2.10864e+06	2.16388e+06	2.02411e+06	1.70001e+06	1.63796e+06	1.72389e+06	1.87246e+06	1.49012e+06	1.03013e+08	1.58593e+06	1.53065e+06	2.12183e+08	1.61358e+06	1.39675e+06	1.43031e+06	0.0467621	-4.41852	0.261568	0.75	1.48392
Com_6756_pos	2-hydroxy-3,6-diphenylcyclohexyl acetate	C20 H22 O3	332.137	5.826	333.144	Invalid mass	No results	No results					3.15441e+06	2.05285e+06	2.42059e+06	3.70936e+06	1.86996e+06	3.92379e+06	5.28173e+06	1.13109e+07	5.86439e+06	2.23305e+06	688413	622006	5.34605e+06	5.46493e+06	844781	1.43664e+06	1.49881	0.583819	0.154498	0.640625	0.885774
Com_6834_pos	SM 8:1;2O/26:1	C39 H77 N2 O6 P	700.542	9.858	701.549	No results	Invalid mass	No results					2.58211e+06	2.56444e+06	2.61841e+06	2.15771e+06	2.11812e+06	1.83559e+06	1.92603e+06	2.15158e+06	1.35536e+06	1.71685e+06	1.40681e+06	1.23898e+06	1.25006e+06	1.72469e+06	1.50433e+06	1.4862e+06	1.53673	0.61986	1.45696e-05	1	1.37677
Com_6838_pos	PC 39:6	C47 H82 N O8 P	841.548	11.148	842.555	No results	Invalid mass	No results	Lipids and lipid-like molecules	Glycerophospholipids	Glycerophosphocholines	Phosphocholines	1.15158e+06	1.10295e+06	1.16536e+06	1.057e+06	940647	972816	1.08997e+06	1.0432e+06	800910	6.44231e+06	844249	780251	9.40683e+06	1.00791e+06	781496	954643	0.405523	-1.30214	0.38722	0.703125	1.31796
Com_6847_pos	LPE 17:0	C22 H46 N O7 P	467.301	9.593	468.308	No results	Full match	Full match	Lipids and lipid-like molecules	Glycerophospholipids	Glycerophosphoethanolamines	1-acyl-sn-glycero-3-phosphoethanolamines	5.4192e+06	6.21849e+06	6.44516e+06	6.98949e+06	6.94785e+06	6.54472e+06	6.6067e+06	7.31759e+06	3.91643e+06	3.14209e+06	4.86461e+06	5.67827e+06	2.43303e+06	7.27239e+06	5.85021e+06	6.47731e+06	1.32434	0.40527	0.0417757	0.8125	1.3324
Com_687_pos	4-Hydroxybenzaldehyde	C7 H6 O2	122.037	2.446	123.044	Full match	Full match	Full match	Organic oxygen compounds	Organooxygen compounds	Carbonyl compounds	Hydroxybenzaldehydes	1.25362e+08	1.60082e+08	1.42959e+08	2.03679e+08	1.38237e+08	2.11213e+08	1.57611e+08	1.9566e+08	1.42745e+08	1.19294e+08	1.99956e+08	1.86832e+08	1.07539e+08	1.30338e+08	1.33793e+08	1.32306e+08	1.15788	0.21148	0.161584	0.75	0.650562
Com_6891_pos	LPE 16:1	C21 H42 N O7 P	451.269	8.488	474.259	No results	Full match	No results	Lipids and lipid-like molecules	Glycerophospholipids	Glycerophosphoethanolamines	1-acyl-sn-glycero-3-phosphoethanolamines	1.23164e+07	7.02042e+06	9.32921e+06	8.42303e+06	1.07595e+07	5.93452e+06	9.36249e+06	9.8757e+06	8.90373e+06	5.65881e+06	5.23707e+06	5.62191e+06	8.91144e+06	1.00103e+07	7.58577e+06	9.86602e+06	1.18167	0.240824	0.187561	0.703125	0.378102
Com_6927_pos	(11E,15Z)-9,10,13-trihydroxyoctadeca-11,15-dienoic acid	C18 H32 O5	350.207	6.597	351.214	Invalid mass	No results	No results					2.82965e+06	2.58751e+06	2.53228e+06	3.4855e+06	2.56334e+06	2.45275e+06	2.98639e+06	2.73796e+06	2.40843e+06	7.52937e+06	2.38642e+06	4.03407e+06	8.62753e+06	2.9942e+06	2.53955e+06	2.76955e+06	0.666145	-0.586091	0.172293	0.59375	1.0425
Com_6953_pos	Orlistat	C29 H53 N O5	533.348	9.323	534.356	Invalid mass	No match	No results	Organic acids and derivatives	Carboxylic acids and derivatives	Amino acids, peptides, and analogues	Leucine and derivatives	3.77273e+06	2.06897e+06	2.20163e+06	4.84534e+06	6.696e+06	5.85846e+06	5.23933e+06	7.80809e+06	4.36136e+06	1.98613e+06	3.06723e+06	2.89112e+06	2.98593e+06	7.36695e+06	4.68354e+06	5.36823e+06	1.1767	0.23475	0.54076	0.625	0.405014
Com_6979_pos	Gly-Phe	C11 H14 N2 O3	222.101	5.189	223.108	No results	No results	Full match	Organic acids and derivatives	Carboxylic acids and derivatives	Amino acids, peptides, and analogues	Peptides	5.77049e+06	5.18781e+06	6.1084e+06	5.58617e+06	7.29047e+06	6.41083e+06	7.79446e+06	1.02191e+07	2.78903e+06	4.70572e+06	2.73073e+06	3.11863e+06	6.02909e+06	3.54183e+06	2.72427e+06	4.18934e+06	1.82267	0.866053	0.000369119	0.953125	1.73991
Com_7022_pos	PC 19:1_20:5	C47 H82 N O8 P	819.572	11.652	820.58	No results	Invalid mass	No results					7.49567e+06	6.73104e+06	9.41982e+06	5.94105e+06	7.12639e+06	8.32377e+06	5.80644e+06	7.78651e+06	6.21987e+06	2.47871e+06	3.41695e+06	6.53569e+06	841416	1.17445e+06	6.49605e+06	2.34894e+06	1.98667	0.99035	0.01341	0.90625	1.80781
Com_7035_pos	β-Estradiol	C18 H24 O2	272.175	8.638	295.164	Invalid mass	No results	No results	Lipids and lipid-like molecules	Steroids and steroid derivatives	Estrane steroids	Estrogens and derivatives	6.28032e+06	4.35973e+06	1.00794e+07	4.1774e+06	4.71528e+06	4.69391e+06	4.12576e+06	6.27302e+06	3.5011e+06	3.80831e+06	3.04572e+06	3.29924e+06	2.31505e+06	1.49368e+06	5.44275e+06	5.12478e+06	1.59486	0.673426	0.0190478	0.84375	1.06801
Com_7048_pos	LPC 40:7	C48 H84 N O7 P	839.572	9.904	840.579	No results	Invalid mass	No results					1.74413e+06	1.7322e+06	1.76865e+06	1.45747e+06	1.43072e+06	1.23988e+06	1.30097e+06	1.45332e+06	915500	1.15967e+06	9.41609e+06	836889	844377	1.16497e+06	1.67366e+06	1.00388e+06	0.712743	-0.488547	0.790711	0.796875	0.200901
Com_7052_pos	HRH	C18 H28 N10 O4	448.228	5.641	449.235	Full match	No results	No results					7.49863e+06	7.64379e+06	5.07383e+06	1.14837e+07	6.80991e+06	4.61038e+06	6.09621e+06	6.31547e+06	6.14592e+06	6.10121e+06	4.47487e+06	3.46503e+06	3.62473e+06	4.69671e+06	1.79623e+06	3.7167e+06	1.63227	0.706876	0.0101998	0.890625	1.73735
Com_7055_pos	Inosine	C10 H12 N4 O5	268.081	3.283	269.088	Full match	Full match	Full match	Nucleosides, nucleotides, and analogues	Purine nucleosides	Not available	Purine nucleosides	479282	263413	373459	317401	345083	335188	329671	312420	195665	2.72763e+06	216037	221594	8.14099e+06	1.16065e+06	179991	1.41182e+06	0.193338	-2.3708	0.200034	0.5	0.83126
Com_7066_pos	LPC O-21:2	C29 H58 N O6 P	547.398	9.559	548.406	No results	Full match	No results					7.67503e+06	2.92972e+06	7.91856e+06	3.10196e+06	2.79118e+06	1.65903e+06	2.44852e+06	5.34916e+06	8.7202e+06	1.16321e+06	2.44357e+06	1.28527e+06	1.754e+06	644379	5.03849e+06	4.83564e+06	1.30861	0.38804	0.242263	0.6875	0.676064
Com_7068_pos	Eicosapentaenoic acid ethyl ester	C22 H34 O2	330.255	8.527	331.263	Full match	No results	Full match	Lipids and lipid-like molecules	Fatty Acyls	Fatty acid esters	Fatty acid esters	3.57019e+06	4.86078e+06	1.85838e+06	2.5959e+06	2.06699e+06	3.31927e+06	1.34168e+06	5.25568e+06	519470	1.39348e+06	399583	860667	2.9241e+06	2.01623e+06	1.19212e+06	1.76484e+06	2.24641	1.16762	0.00956899	0.875	1.39219
Com_7090_pos	Kynurenic acid	C10 H7 N O3	189.043	5.271	190.05	Full match	Full match	Full match	Organoheterocyclic compounds	Quinolines and derivatives	Quinoline carboxylic acids	Quinoline carboxylic acids	2.34502e+06	3.04879e+06	1.54832e+06	3.84478e+06	2.46962e+06	3.69516e+06	4.12123e+06	4.24523e+06	3.02161e+06	2.28543e+06	3.07578e+06	6.36081e+06	3.07368e+06	6.43432e+06	2.15688e+06	2.87521e+06	0.86458	-0.209928	0.573353	0.5	0.367643
Com_7096_pos	PC 10:0_11:0	C29 H58 N O8 P	579.39	9.727	580.397	No results	Full match	No results					726404	790511	676813	648963	710726	621917	607493	653229	440131	5.83883e+06	472845	423192	8.73727e+06	560889	468141	496974	0.311731	-1.68162	0.493364	0.75	1.37945
Com_715_pos	LPC 15:0-SN1	C23 H48 N O7 P	481.316	8.768	482.324	No results	Full match	Full match					1.66985e+08	1.80955e+08	1.57432e+08	1.66548e+08	1.74968e+08	2.09324e+08	1.8385e+08	1.98788e+08	1.01543e+08	1.18385e+08	1.26551e+08	1.27857e+08	1.3185e+08	2.10658e+08	1.49847e+08	1.71345e+08	1.26433	0.33837	0.0167321	0.828125	1.03795
Com_7190_pos	2-Arachidonyl Glycerol ether	C23 H40 O3	364.295	10.522	365.303	Invalid mass	No results	No results	Lipids and lipid-like molecules	Endocannabinoids	Not available	Endocannabinoids	2.04722e+06	3.05249e+06	2.2026e+06	2.67469e+06	4.26855e+06	3.43308e+06	7.81453e+06	2.40254e+06	5.52226e+06	2.9207e+06	3.2796e+06	5.49793e+06	8.53101e+06	4.16096e+06	7.0792e+06	7.88976e+06	0.621542	-0.686075	0.0302378	0.8125	1.11904
Com_724_pos	PC 19:0_20:5	C47 H84 N O8 P	821.58	10.5	844.568	No results	Invalid mass	No results					3.14065e+06	2.59395e+06	2.77183e+06	2.57119e+06	2.73186e+06	2.03319e+06	2.33799e+06	3.50795e+06	1.67706e+06	4.24859e+07	2.11278e+06	1.44905e+06	1.96407e+08	2.09762e+06	2.15889e+06	1.87123e+06	0.0866644	-3.52842	0.379474	0.703125	1.55864
Com_725_pos	PC 19:2_22:6	C49 H82 N O8 P	843.562	10.442	844.57	No results	Invalid mass	No results					911671	795883	844863	759641	775554	563766	717349	990426	514562	4.24859e+07	539856	417288	1.96407e+08	580578	579906	565956	0.0262676	-5.25057	0.331947	0.703125	1.56812
Com_7257_pos	NAT13-331713_POS	C26 H30 N4 O3	484.195	8.794	485.203	Invalid mass	No results	No results					8.69884e+06	3.72347e+06	8.07114e+06	1.02131e+07	7.85329e+06	8.3128e+06	9.7418e+06	6.13765e+06	7.41339e+06	4.64323e+06	6.722e+06	7.27108e+06	4.67946e+06	5.59617e+06	6.18164e+06	6.91883e+06	1.26962	0.344399	0.133919	0.796875	0.783429
Com_7300_pos	13,14-Dihydro prostaglandin E1	C20 H36 O5	338.243	9.083	339.251	Invalid mass	No results	No results	Lipids and lipid-like molecules	Fatty Acyls	Eicosanoids	Prostaglandins and related compounds	1.04033e+07	1.10051e+07	4.24506e+06	6.86615e+06	5.12887e+06	7.95253e+06	5.14822e+06	6.21807e+06	5.62634e+06	3.39882e+06	6.21468e+06	5.89214e+06	1.96079e+06	3.93737e+06	5.52014e+06	7.75586e+06	1.41336	0.499133	0.084185	0.734375	0.967423
Com_731_pos	PC 40:9	C48 H78 N O8 P	849.511	11.185	850.518	No results	Invalid mass	No results	Lipids and lipid-like molecules	Glycerophospholipids	Glycerophosphocholines	Phosphocholines	1.11185e+06	1.05421e+06	1.12516e+06	1.02054e+06	908197	939257	1.05237e+06	1.00721e+06	746474	1.00267e+08	815124	684209	1.9431e+08	973139	754536	921710	0.0274443	-5.18735	0.25399	0.703125	1.4158
Com_7320_pos	2,3-Dinor-11β-prostaglandin F2α	C18 H30 O5	348.191	6.073	349.198	Invalid mass	No results	No results	Lipids and lipid-like molecules	Fatty Acyls	Eicosanoids	Prostaglandins and related compounds	1.59858e+06	2.71507e+06	1.85165e+06	2.70702e+06	1.24244e+06	1.79582e+06	1.94386e+06	1.88764e+06	1.16121e+06	8.76891e+06	2.21739e+06	3.40871e+06	7.40466e+06	1.7795e+06	1.36365e+06	1.6095e+06	0.568028	-0.815966	0.299609	0.546875	0.978516
Com_7333_pos	2-(1H-benzimidazol-2-yl)-N-[4-(benzyloxy)phenyl]benzamide	C27 H22 N4 O2	434.175	9.673	435.182	Full match	No results	No results					9.52956e+06	8.52686e+06	8.11701e+06	9.21604e+06	8.4958e+06	8.47628e+06	7.6815e+06	9.51005e+06	7.13207e+06	2.9748e+06	3.9688e+06	3.15063e+06	1.11572e+06	4.76665e+06	5.00805e+06	5.63046e+06	2.06101	1.04335	0.0041819	1	2.27084
Com_7339_pos	N-P-Coumaroyl Spermidine	C16 H25 N3 O2	291.194	6.302	314.183	No results	No results	Full match	Phenylpropanoids and polyketides	Cinnamic acids and derivatives	Hydroxycinnamic acids and derivatives	Coumaric acids and derivatives	2.32359e+06	2.85427e+06	3.53546e+06	2.38013e+06	1.87223e+06	3.37288e+06	2.87749e+06	4.19626e+06	2.20117e+06	5.99436e+06	6.55625e+06	8.91314e+06	4.2339e+06	8.70892e+06	5.63338e+06	4.82185e+06	0.497468	-1.00733	0.00443055	0.890625	1.59663
Com_7362_pos	Diacetoxyscirpenol	C19 H26 O7	366.165	6.54	367.173	Invalid mass	No results	No results	Lipids and lipid-like molecules	Prenol lipids	Sesquiterpenoids	Trichothecenes	259830	243416	239643	275596	1.7944e+06	2.77515e+06	1.88587e+06	2.59111e+06	191192	401165	182426	271951	2.51473e+06	3.34275e+06	2.47698e+06	2.04027e+06	0.881237	-0.182398	0.925793	0.515625	0.0444204
Com_7375_pos	Diflorasone	C22 H28 F2 O5	410.191	5.976	411.199	No results	No results	Full match	Lipids and lipid-like molecules	Steroids and steroid derivatives	Hydroxysteroids	21-hydroxysteroids	717078	559794	514977	549595	3.51495e+06	3.59701e+06	3.77576e+06	2.71742e+06	385649	485030	364966	349509	2.00819e+06	2.3396e+06	3.33728e+06	3.49965e+06	1.24877	0.320503	0.556165	0.71875	0.284385
Com_7382_pos	L-serine	C3 H7 N O3	105.043	1.246	106.05	No results	No results	Full match	Organic acids and derivatives	Carboxylic acids and derivatives	Amino acids, peptides, and analogues	Serine and derivatives	7.38308e+06	7.67779e+06	5.81412e+06	8.12085e+06	7.34166e+06	8.19744e+06	6.2829e+06	6.07979e+06	6.1966e+06	7.56571e+06	8.61309e+06	6.5094e+06	5.91679e+06	5.97791e+06	5.01294e+06	5.27061e+06	1.11426	0.156089	0.169976	0.6875	0.682837
Com_7434_pos	PC O-38:7	C46 H80 N O7 P	789.559	10.981	790.566	No results	Invalid mass	No results					1.046e+06	1.06167e+06	1.17831e+06	1.10466e+06	949794	974226	2.79171e+06	1.59234e+06	3.17622e+06	898167	1.36877e+06	868095	874348	5.41513e+06	801558	760973	0.755385	-0.404716	0.834396	0.65625	0.250501
Com_7458_pos	LPC 16:2	C24 H46 N O7 P	513.283	8.05	514.29	No results	Invalid mass	No results	Lipids and lipid-like molecules	Glycerophospholipids	Glycerophosphocholines	Phosphocholines	5.12607e+06	3.74674e+06	4.85514e+06	5.35051e+06	5.25992e+06	4.92782e+06	6.82104e+06	5.40655e+06	2.7668e+06	3.6201e+06	3.20093e+06	3.19582e+06	4.06502e+06	4.85588e+06	5.22569e+06	5.67716e+06	1.27253	0.347696	0.0353796	0.78125	0.874261
Com_7504_pos	CAR 20:1	C27 H52 N O4	453.381	8.747	454.388	No results	Invalid mass	No results					3.28371e+06	3.19822e+06	2.63482e+06	4.36279e+06	3.79785e+06	5.23846e+06	8.72131e+06	5.87395e+06	3.93675e+06	4.95392e+06	3.19417e+06	4.39569e+06	6.10627e+06	6.87433e+06	7.69299e+06	8.73174e+06	0.80877	-0.306198	0.234028	0.6875	0.613287
Com_7519_pos	PC O-41:8	C49 H84 N O7 P	829.589	10.449	830.596	No results	Invalid mass	No results					1.09564e+06	956485	1.01535e+06	948091	963517	749713	862103	1.19029e+06	618396	686966	648794	501493	508261	9.62531e+06	718699	680160	0.556272	-0.846137	0.778825	0.875	0.319943
Com_7589_pos	Dehydrocholic acid	C24 H34 O5	402.238	6.232	403.246	Invalid mass	No results	No results	Lipids and lipid-like molecules	Steroids and steroid derivatives	Bile acids, alcohols and derivatives	Bile acids, alcohols and derivatives	1.83419e+06	1.6872e+06	1.88911e+06	2.72305e+06	1.82167e+06	1.41819e+06	2.30049e+06	2.43343e+06	1.53831e+06	3.47111e+06	3.44252e+06	2.96468e+06	691878	1.74102e+06	1.50217e+06	1.33354e+06	0.965365	-0.0508541	0.74687	0.5625	0.102681
Com_7591_pos	C-8 Ceramide-1-phosphate	C26 H52 N O6 P	527.335	9.422	528.342	Invalid mass	No results	No results	Lipids and lipid-like molecules	Sphingolipids	Phosphosphingolipids	Phosphosphingolipids	6.27152e+06	5.17276e+06	6.48251e+06	4.48449e+06	7.6785e+06	6.05984e+06	5.13673e+06	6.63487e+06	2.32027e+06	2.90342e+06	3.08032e+06	4.33315e+06	3.93467e+06	8.21956e+06	5.14509e+06	4.93158e+06	1.37436	0.458758	0.0345517	0.828125	1.41094
Com_7606_pos	AL 8810 Methyl ester	C25 H33 F O4	438.215	8.896	439.223	Invalid mass	No results	No results	Benzenoids	Indanes	Not available	Indanes	5.5341e+06	5.19286e+06	5.11426e+06	5.672e+06	6.27236e+06	6.12159e+06	8.45144e+06	8.67613e+06	4.1624e+06	3.14605e+06	4.27313e+06	4.78948e+06	3.72328e+06	5.69616e+06	3.74273e+06	8.4883e+06	1.34226	0.424663	0.0308045	0.828125	1.15991
Com_771_pos	PC 18:0_18:1	C44 H86 N O8 P	787.6	11.158	788.607	No results	Invalid mass	No results					1.28926e+06	1.23481e+06	1.30468e+06	1.18337e+06	1.05311e+06	1.08912e+06	1.22028e+06	1.16792e+06	896663	9.75134e+06	945183	873533	1.36106e+06	1.12841e+06	874927	1.06877e+06	0.564651	-0.824568	0.69479	0.703125	0.496993
Com_7739_pos	L-Cystine	C6 H12 N2 O4 S2	240.023	1.254	241.031	Full match	Full match	Full match	Organic acids and derivatives	Carboxylic acids and derivatives	Amino acids, peptides, and analogues	L-cysteine-S-conjugates	990819	6.29576e+06	3.42734e+06	2.75752e+06	2.74348e+06	6.66194e+06	2.09656e+06	4.01403e+06	2.76013e+06	5.58265e+06	4.13174e+06	6.08217e+06	2.91917e+06	3.15641e+06	4.3424e+06	2.93291e+06	0.908482	-0.13847	0.426283	0.625	0.433919
Com_774_pos	PC O-40:11	C48 H76 N O7 P	809.52	11.467	810.528	No results	Invalid mass	No results					2.70871e+06	2.3676e+06	2.40679e+06	3.20855e+06	2.24865e+06	2.08939e+06	6.51158e+06	3.90025e+06	6.42167e+06	1.625e+08	1.71796e+06	1.90687e+06	1.82222e+08	3.19763e+06	1.93737e+06	2.03547e+06	0.0702922	-3.83049	0.248852	0.4375	1.31095
Com_7775_pos	LPC 18:0-SN1	C26 H54 N O7 P	523.364	11.279	524.371	No results	Full match	Full match					7.14178e+06	6.67097e+06	6.89069e+06	6.16948e+06	6.27112e+06	6.0049e+06	5.20098e+06	5.72794e+06	4.84789e+06	7.5095e+06	5.25947e+06	4.72693e+06	7.38878e+06	5.25216e+06	5.09251e+06	6.49773e+06	1.07521	0.104618	0.292995	0.640625	0.805989
Com_779_pos	2-Amino-1,3,4-octadecanetriol	C18 H39 N O3	317.293	6.476	318.3	Full match	No results	No results	Organic nitrogen compounds	Organonitrogen compounds	Amines	1,3-aminoalcohols	3.80322e+07	2.36867e+07	3.35157e+07	1.2316e+07	1.64452e+07	2.43059e+07	3.26091e+07	1.63798e+07	1.28363e+07	8.99703e+06	3.55198e+07	1.31348e+07	2.18236e+07	2.5489e+07	1.26451e+07	2.81201e+07	1.24422	0.31524	0.279167	0.640625	0.469984
Com_780_pos	PC 38:6	C46 H80 N O8 P	827.531	11.167	828.538	No results	Invalid mass	No results	Lipids and lipid-like molecules	Glycerophospholipids	Glycerophosphocholines	Phosphocholines	989902	938583	1.00175e+06	908603	808582	836236	936939	896736	688465	1.49179e+08	725719	641044	1.79962e+08	866401	671776	820614	0.0219374	-5.51046	0.242641	0.703125	1.60047
Com_79_pos	PC O-20:4	C28 H50 N O7 P	543.332	8.599	544.339	No results	Full match	Full match					1.01666e+09	1.59936e+09	7.3345e+08	1.41117e+09	1.7022e+09	1.45792e+09	1.49952e+09	1.64359e+09	8.95435e+08	9.49393e+08	9.72311e+08	9.30347e+08	9.77578e+08	1.40969e+09	8.90062e+08	1.3621e+09	1.31918	0.399643	0.0544713	0.84375	0.979122
Com_7973_pos	LPC 24:6	C32 H54 N O7 P	617.345	9.401	618.352	No results	Invalid mass	No results					3.81186e+06	4.19277e+06	1.42906e+06	4.45672e+06	5.33599e+06	2.18276e+06	5.28052e+06	5.70514e+06	4.07742e+06	489354	3.61186e+06	2.82041e+06	585666	6.75216e+06	5.13804e+06	5.71062e+06	1.10996	0.15051	0.416577	0.5625	1.26427
Com_7997_pos	Piperine	C17 H19 N O3	285.132	1.391	286.139	Invalid mass	No results	No results	Alkaloids and derivatives	Not available	Not available	Alkaloids and derivatives	2.70655e+06	4.001e+06	3.77577e+06	2.45459e+06	4.53063e+06	4.61224e+06	2.74608e+06	3.5937e+06	3.36741e+06	3.115e+06	2.65192e+06	3.85049e+06	2.33987e+06	3.108e+06	2.892e+06	2.89659e+06	1.17337	0.230659	0.180695	0.671875	0.444302
Com_8023_pos	D-Phenylalanine	C9 H11 N O2	165.079	5.169	166.086	No results	No results	Full match	Organic acids and derivatives	Carboxylic acids and derivatives	Amino acids, peptides, and analogues	Phenylalanine and derivatives	4.65613e+06	5.08203e+06	6.70119e+06	4.88946e+06	5.23006e+06	5.69377e+06	6.23597e+06	5.45028e+06	2.90007e+06	3.28106e+06	3.71699e+06	4.26403e+06	3.66716e+06	4.00481e+06	3.02811e+06	4.4554e+06	1.49872	0.58373	5.69626e-05	1	1.57189
Com_8024_pos	Guanine	C5 H5 N5 O	151.049	3.292	152.057	No results	No results	Full match	Organoheterocyclic compounds	Imidazopyrimidines	Purines and purine derivatives	Purines and purine derivatives	570615	318787	444626	386075	1.00557e+06	399062	392493	371955	326387	791978	257206	263821	3.63361e+06	1.71736e+06	627036	2.1686e+06	0.397423	-1.33125	0.184635	0.609375	0.595132
Com_8026_pos	N-Acetyl-L-histidine	C8 H11 N3 O3	197.08	1.386	198.088	No results	No results	Full match	Organic acids and derivatives	Carboxylic acids and derivatives	Amino acids, peptides, and analogues	Histidine and derivatives	1.05067e+06	1.90182e+06	1.86254e+06	1.89557e+06	3.00384e+06	4.98271e+06	4.41329e+06	4.83112e+06	1.37569e+06	1.06009e+06	1.39694e+06	2.0988e+06	2.09324e+06	4.16367e+06	3.50384e+06	2.36452e+06	1.3259	0.406976	0.356411	0.609375	0.541464
Com_8031_pos	L-Asparagine	C4 H8 N2 O3	132.054	1.246	155.043	No results	No results	Full match	Organic acids and derivatives	Carboxylic acids and derivatives	Amino acids, peptides, and analogues	Asparagine and derivatives	5.59083e+06	6.1018e+06	5.52259e+06	6.84633e+06	6.44653e+06	7.1473e+06	5.49319e+06	5.21904e+06	5.14655e+06	6.64784e+06	7.34316e+06	6.50623e+06	4.81486e+06	4.59514e+06	4.8229e+06	4.48825e+06	1.09022	0.124622	0.245251	0.6875	0.497936
Com_8048_pos	5-Methoxyindole-3-Carbaldehyde	C10 H9 N O2	175.064	5.02	176.071	No results	No results	Full match	Organoheterocyclic compounds	Indoles and derivatives	Indoles	Indoles	1.44225e+06	940842	1.23038e+06	1.28056e+06	1.05393e+06	1.20631e+06	1.69018e+06	1.35669e+06	528331	7.27387e+06	464494	1.11617e+06	5.38957e+06	1.21115e+06	386960	687773	0.598016	-0.741745	0.858635	0.671875	1.10128
Com_806_pos	PC 17:0_17:1	C42 H82 N O8 P	759.575	9.852	760.582	No results	Full match	No results					1.75904e+08	1.7941e+08	1.66921e+08	1.57414e+08	1.6687e+08	1.59748e+08	1.56028e+08	1.48971e+08	1.25307e+08	9.79111e+07	1.42679e+08	7.92083e+07	9.40169e+07	1.49729e+08	1.08061e+08	1.62599e+08	1.3666	0.450586	0.00661639	0.921875	1.43165
Com_8079_pos	PC 20:1_22:6	C50 H86 N O8 P	859.602	11.719	860.609	No results	Invalid mass	No results					959113	1.13267e+06	1.68105e+06	808404	1.5346e+06	1.94646e+06	2.76347e+06	1.82162e+06	769955	1.99696e+06	682220	1.232e+06	6.81112e+06	770850	939759	853097	0.899788	-0.152343	0.579857	0.6875	1.21029
Com_8084_pos	Kahweol	C20 H26 O3	314.188	5.931	315.196	Full match	No results	Full match	Organoheterocyclic compounds	Naphthofurans	Not available	Naphthofurans	1.67214e+06	1.68157e+06	1.92723e+06	1.8209e+06	1.14494e+06	1.32364e+06	2.02889e+06	1.53728e+06	1.13687e+06	2.6719e+06	1.53853e+06	7.36065e+06	1.23511e+06	1.7523e+06	1.88817e+06	1.83507e+06	0.676495	-0.563849	0.356397	0.578125	0.408929
Com_81_pos	L-Phenylalanine	C9 H11 N O2	165.079	4.896	166.086	Full match	Full match	Full match	Organic acids and derivatives	Carboxylic acids and derivatives	Amino acids, peptides, and analogues	Phenylalanine and derivatives	1.27103e+09	1.55553e+09	1.67425e+09	1.39632e+09	1.53522e+09	1.95919e+09	2.00503e+09	1.92661e+09	1.1363e+09	1.25779e+09	1.5446e+09	1.90708e+09	1.24734e+09	1.29366e+09	1.24336e+09	1.25959e+09	1.22347	0.290973	0.0290719	0.859375	0.164918
Com_8116_pos	Oleamide	C18 H35 N O	281.272	9.15	282.279	Full match	No results	No results	Lipids and lipid-like molecules	Fatty Acyls	Fatty amides	Fatty amides	4.7043e+06	6.03503e+06	3.88828e+06	5.46084e+06	6.02847e+06	5.00078e+06	5.55804e+06	6.10135e+06	3.67022e+06	3.42045e+06	4.01401e+06	4.57707e+06	3.89176e+06	6.54987e+06	4.62952e+06	6.27783e+06	1.15518	0.208115	0.139111	0.6875	0.722575
Com_8216_pos	Testosterone acetate	C21 H30 O3	330.219	6.488	331.227	Full match	No results	Full match	Lipids and lipid-like molecules	Steroids and steroid derivatives	Steroid esters	Steroid esters	487320	272785	249212	716266	489386	1.14979e+06	1.59068e+06	1.24759e+06	1.35849e+06	1.29677e+06	1.09378e+06	5.48435e+06	1.95337e+06	1.43709e+06	1.77504e+06	1.8935e+06	0.380732	-1.39315	0.00489403	0.90625	1.66054
Com_8222_pos	Glycyl-L-leucine	C8 H16 N2 O3	188.116	1.399	189.123	No results	No results	Full match	Organic acids and derivatives	Carboxylic acids and derivatives	Amino acids, peptides, and analogues	Peptides	4.41767e+06	5.07285e+06	5.23296e+06	5.75248e+06	5.7278e+06	5.4595e+06	4.55286e+06	5.90842e+06	4.66403e+06	4.99972e+06	5.17358e+06	6.23698e+06	4.41977e+06	5.69403e+06	3.98217e+06	4.44435e+06	1.06336	0.0886271	0.325584	0.65625	0.288871
Com_8234_pos	LPC 24:6-SN1	C32 H54 N O7 P	595.363	9.404	596.371	No results	Full match	No results					3.66449e+06	3.8335e+06	1.80914e+06	4.18259e+06	4.11652e+06	3.4841e+06	1.81385e+06	6.60725e+06	2.95597e+06	499194	2.63382e+06	2.40896e+06	530501	6.28828e+06	4.91841e+06	5.35312e+06	1.15332	0.205793	0.336039	0.578125	1.29276
Com_824_pos	LPC 22:5-SN1	C30 H52 N O7 P	569.348	9.047	570.355	No results	Full match	No results					8.9823e+07	1.02265e+08	6.85954e+07	1.05366e+08	1.30097e+08	1.14853e+08	1.18069e+08	1.53146e+08	8.37046e+07	5.40528e+07	6.47298e+07	5.33139e+07	6.00187e+07	1.24207e+08	1.0757e+08	1.37159e+08	1.28836	0.365538	0.0918156	0.71875	0.993793
Com_8241_pos	7-Ketolithocholic acid	C24 H38 O4	390.276	7.074	391.284	No results	No results	Full match	Lipids and lipid-like molecules	Steroids and steroid derivatives	Bile acids, alcohols and derivatives	Bile acids, alcohols and derivatives	306917	780363	378225	778352	1.80102e+06	988545	666802	825156	449470	229208	717665	2.05227e+06	1.8228e+06	632665	883018	1.1343e+06	0.823767	-0.279692	0.722876	0.5625	0.202882
Com_8300_pos	1,7-bis(3,4-dihydroxyphenyl)heptan-3-one	C19 H22 O5	330.144	6.963	331.151	Invalid mass	No results	No results					2.60885e+06	3.66258e+06	6.09686e+06	5.64884e+06	205744	185107	198826	213134	2.12594e+06	2.85201e+06	3.23593e+06	3.12765e+06	192794	197216	150879	160623	1.56272	0.644063	0.727604	0.671875	0.222364
Com_8312_pos	5α-Pregnan-3,20-dione	C21 H32 O2	316.238	10.748	317.245	Invalid mass	No results	No results	Lipids and lipid-like molecules	Steroids and steroid derivatives	Pregnane steroids	Gluco/mineralocorticoids, progestogins and derivatives	3.14634e+06	3.14316e+06	3.71479e+06	4.24378e+06	5.21848e+06	5.08366e+06	4.11208e+06	4.37316e+06	3.82581e+06	2.83376e+06	3.74524e+06	2.96789e+06	3.11839e+06	4.95896e+06	3.95353e+06	4.6701e+06	1.09848	0.135514	0.349231	0.671875	0.374532
Com_8333_pos	H-Gly-Pro-OH	C7 H12 N2 O3	172.085	1.388	173.092	No results	No results	Full match	Organic acids and derivatives	Carboxylic acids and derivatives	Amino acids, peptides, and analogues	Dipeptides	3.57135e+06	3.7187e+06	3.43408e+06	3.78222e+06	3.53165e+06	3.99394e+06	3.68312e+06	3.76875e+06	3.982e+06	5.72054e+06	5.02435e+06	5.32178e+06	4.13656e+06	3.52544e+06	3.63134e+06	4.16207e+06	0.830434	-0.268063	0.0302689	0.796875	0.66436
Com_8350_pos	N1-(2,3-dihydro-1,4-benzodioxin-2-ylmethyl)-2,2-dimethylpropanamide	C14 H19 N O3	249.134	6.375	250.142	Invalid mass	No results	No results					1.69864e+06	1.68264e+06	1.16971e+06	2.75851e+06	2.39453e+06	4.71625e+06	2.44817e+06	4.24371e+06	1.82565e+06	1.28716e+06	1.69909e+06	2.54377e+06	3.62436e+06	1.75092e+06	4.26829e+06	3.70576e+06	1.01966	0.0280951	0.974517	0.46875	0.148009
Com_8399_pos	5,6-dimethoxy-2-(2-methoxyphenyl)-4H-chromen-4-one	C18 H16 O5	294.089	5.541	295.096	Invalid mass	No results	No results					1.51109e+06	1.59011e+06	993607	6.35701e+06	1.40548e+06	5.10171e+06	5.23931e+06	5.15798e+06	3.34312e+06	1.74523e+06	756781	6.83517e+06	2.50035e+06	3.08749e+06	2.89388e+06	3.86961e+06	1.09287	0.128122	0.966638	0.5	0.183213
Com_8450_pos	Spinosyn A	C41 H65 N O10	731.474	9.64	754.464	Invalid mass	No results	No results	Organic oxygen compounds	Organooxygen compounds	Carbohydrates and carbohydrate conjugates	Aminoglycosides	778606	923555	757359	693584	589487	685043	648473	617176	582555	1.35977e+06	559980	510979	6.25985e+06	557941	444595	502168	0.52824	-0.920734	0.690943	0.75	1.47587
Com_8451_pos	isoleucine	C6 H13 N O2	131.094	1.382	132.102	No results	No results	Full match	Organic acids and derivatives	Carboxylic acids and derivatives	Amino acids, peptides, and analogues	Isoleucine and derivatives	3.29487e+06	3.50779e+06	2.20573e+06	2.46367e+06	1.81401e+06	2.76293e+06	1.78672e+06	1.62942e+06	1.42071e+06	1.48591e+06	1.83127e+06	1.51068e+06	2.6635e+06	4.53529e+06	3.26426e+06	2.3286e+06	1.02232	0.0318424	0.716638	0.59375	0.176114
Com_8456_pos	GNH	C12 H18 N6 O5	326.134	6.343	327.141	Full match	No results	No results					1.75535e+06	1.47044e+06	1.67216e+06	2.08158e+06	991769	855778	1.27173e+06	1.43935e+06	1.0924e+06	1.32115e+06	6.65142e+06	4.74952e+06	1.07346e+06	1.35724e+06	1.15526e+06	959121	0.628455	-0.670118	0.483139	0.546875	0.412428
Com_8470_pos	PC O-20:0	C28 H58 N O7 P	551.395	10.795	552.402	No results	Full match	Full match					3.44281e+06	2.454e+06	3.40107e+06	2.3593e+06	3.40992e+06	3.86445e+06	3.07089e+06	3.50639e+06	2.21896e+06	1.98442e+06	2.38033e+06	1.62453e+06	4.71164e+06	5.21024e+06	3.95273e+06	3.88933e+06	0.98216	-0.0259698	0.769495	0.484375	0.125044
Com_8478_pos	Leucylproline	C11 H20 N2 O3	228.148	5.146	229.155	Full match	No results	Full match	Organic acids and derivatives	Carboxylic acids and derivatives	Amino acids, peptides, and analogues	Dipeptides	3.14048e+06	1.71374e+06	1.83922e+06	2.64521e+06	2.35922e+06	3.26246e+06	3.31103e+06	2.02021e+06	1.91945e+06	2.70482e+06	1.31721e+06	3.31583e+06	6.21528e+06	3.01743e+06	1.48016e+06	3.96576e+06	0.847744	-0.238299	0.716052	0.5625	0.271007
Com_85_pos	DL-Tryptophan	C11 H12 N2 O2	204.09	5.165	205.097	Full match	Full match	Full match	Organoheterocyclic compounds	Indoles and derivatives	Indolyl carboxylic acids and derivatives	Indolyl carboxylic acids and derivatives	2.1476e+09	2.05141e+09	2.30287e+09	2.11394e+09	1.49565e+09	1.32478e+09	1.7023e+09	1.35505e+09	1.53086e+09	1.10227e+09	1.44016e+09	1.77671e+09	5.00656e+06	9.71826e+08	1.00545e+09	1.36681e+09	1.57555	0.655853	0.189853	0.828125	1.10945
Com_8548_pos	Cyclopentyl fentanyl-d5	C25 H27 [2]H5 N2 O	381.288	6.664	382.295	Invalid mass	Invalid mass	No results					178809	342484	177802	194518	1.54093e+06	5.51758e+06	3.9266e+06	2.34615e+06	243455	208537	292375	671882	2.05122e+06	4.3377e+06	1.84187e+06	4.89457e+06	0.978218	-0.0317716	0.780254	0.578125	0.292629
Com_8565_pos	7-{[(2E)-3,7-dimethylocta-2,6-dien-1-yl]oxy}-2H-chromen-2-one	C19 H22 O3	298.155	6.391	299.162	Invalid mass	No results	No results					1.20995e+06	940575	1.05245e+06	1.04076e+06	813962	955325	1.23711e+06	1.03701e+06	843191	1.98899e+06	1.30429e+06	478048	6.10015e+06	1.24019e+06	966316	804756	0.603759	-0.727956	0.487798	0.5625	1.01816
Com_86_pos	Monoolein	C21 H40 O4	356.293	9.904	379.282	Full match	No results	Full match	Lipids and lipid-like molecules	Glycerolipids	Monoradylglycerols	1-monoacylglycerols	1.5518e+09	1.5983e+09	1.23747e+09	1.26919e+09	1.3853e+09	1.03195e+09	1.28851e+09	1.43899e+09	1.22279e+09	6.32516e+08	8.76065e+08	6.95677e+08	4.67123e+08	8.94983e+08	1.34352e+09	1.54805e+09	1.40631	0.491918	0.0279051	0.828125	1.06756
Com_8619_pos	1,4-dihydroxyheptadec-16-en-2-yl acetate	C19 H36 O4	310.25	8.849	311.257	Invalid mass	No results	No results					8.00439e+06	7.15289e+06	3.78789e+06	4.81498e+06	7.06494e+06	1.79161e+06	3.69837e+06	2.35272e+06	4.44624e+06	2.5614e+06	1.4859e+06	1.31738e+06	1.96843e+06	2.08361e+06	2.68592e+06	2.51599e+06	2.02822	1.02022	0.0159355	0.8125	1.26
Com_8629_pos	2-(2-oxo-2-{[2-(2-oxo-1-imidazolidinyl)ethyl]amino}ethoxy)acetic acid	C9 H15 N3 O5	245.103	6.072	246.11	Invalid mass	No results	No results					1.6846e+06	2.07741e+06	2.80153e+06	4.07272e+06	1.81218e+06	2.21351e+06	2.64064e+06	2.49652e+06	1.48104e+06	2.07393e+06	2.25088e+06	3.81381e+06	1.63908e+06	2.08894e+06	2.16962e+06	2.23796e+06	1.11511	0.157191	0.444523	0.640625	0.257726
Com_8642_pos	TG 20:4_20:4_32:5	C75 H120 O6	1138.9	10.453	1139.9	No results	Invalid mass	No results					1.74499e+06	1.44124e+06	2.76389e+06	3.10707e+06	3.27784e+06	4.02789e+06	3.52902e+06	1.94907e+06	1.27242e+06	1.03513e+06	977610	1.21152e+06	765853	1.18106e+06	1.19952e+06	2.54105e+06	2.14461	1.10071	0.000781021	0.953125	1.5119
Com_8653_pos	LPC 24:4	C32 H58 N O7 P	621.376	10.327	622.383	No results	Invalid mass	No results	Lipids and lipid-like molecules	Glycerophospholipids	Glycerophosphocholines	Phosphocholines	2.40497e+06	3.68921e+06	1.97049e+06	3.5027e+06	4.69469e+06	6.75085e+06	3.61701e+06	5.4305e+06	2.03986e+06	823354	3.43808e+06	3.19358e+06	644583	5.61746e+06	4.10585e+06	5.12375e+06	1.28311	0.359644	0.229554	0.640625	1.24221
Com_8699_pos	Lipoic acid	C8 H14 O2 S2	206.043	1.184	207.051	No results	No results	Full match	Organoheterocyclic compounds	Dithiolanes	Lipoic acids and derivatives	Lipoic acids and derivatives	4.76784e+06	4.76374e+06	5.43684e+06	5.9048e+06	3.60334e+06	4.67014e+06	3.8869e+06	4.57658e+06	3.44079e+06	6.06838e+06	6.13856e+06	4.12456e+06	3.15987e+06	4.00731e+06	2.8435e+06	2.85793e+06	1.15224	0.204443	0.185439	0.6875	0.780759
Com_8704_pos	2-Methylnicotinamide	C7 H8 N2 O	136.064	1.29	137.071	Full match	Full match	No results	Organoheterocyclic compounds	Pyridines and derivatives	Pyridinecarboxylic acids and derivatives	Nicotinamides	4.61152e+06	4.36799e+06	4.58674e+06	7.31682e+06	4.10791e+06	5.53022e+06	4.22314e+06	3.99544e+06	5.47009e+06	2.81013e+06	4.33371e+06	4.82178e+06	3.29603e+06	2.81105e+06	2.2601e+06	2.28048e+06	1.37946	0.4641	0.0270527	0.765625	1.15023
Com_8723_pos	PC 38:4	C46 H84 N O8 P	831.562	11.674	416.787	No results	Invalid mass	No results	Lipids and lipid-like molecules	Glycerophospholipids	Glycerophosphocholines	Phosphocholines	3.61757e+06	3.20043e+06	4.77887e+06	4.85592e+06	3.74989e+06	4.41261e+06	3.28409e+06	2.83247e+06	5.85695e+06	3.09856e+06	2.9856e+06	4.03969e+06	3.04882e+06	1.66761e+06	3.04511e+06	3.46159e+06	1.12968	0.17592	0.292138	0.6875	0.430364
Com_873_pos	N-Acetyl-L-leucine	C8 H15 N O3	173.106	5.642	196.095	Full match	No results	Full match	Organic acids and derivatives	Carboxylic acids and derivatives	Amino acids, peptides, and analogues	Leucine and derivatives	1.56568e+07	9.82574e+06	2.46056e+07	1.66723e+07	6.67556e+07	1.86994e+08	7.73593e+07	1.19118e+08	1.72342e+07	1.28909e+07	1.08533e+07	3.70498e+07	4.69969e+07	1.93003e+08	1.2162e+08	1.08649e+08	0.942897	-0.0848279	0.930008	0.46875	0.331488
Com_8735_pos	Prostaglandin B2	C20 H30 O4	334.214	6.376	335.221	No results	No results	Full match	Lipids and lipid-like molecules	Fatty Acyls	Eicosanoids	Prostaglandins and related compounds	2.84798e+06	2.15263e+06	2.10255e+06	2.50979e+06	1.83823e+06	1.76521e+06	2.68331e+06	2.61368e+06	1.69129e+06	5.16627e+06	2.38128e+06	3.82811e+06	4.02669e+06	3.72939e+06	2.84789e+06	2.83611e+06	0.698434	-0.517805	0.042217	0.78125	0.741751
Com_8763_pos	Dehydroepiandrosterone (DHEA)	C19 H28 O2	270.198	6.908	271.205	Invalid mass	No results	No results	Lipids and lipid-like molecules	Steroids and steroid derivatives	Androstane steroids	Androgens and derivatives	1.63387e+06	487208	679120	896115	181947	168511	333837	1.18605e+06	850928	960023	882860	4.49759e+06	929665	701123	649971	524431	0.556856	-0.844624	0.134335	0.671875	0.595415
Com_8781_pos	N-[1-(4-methoxy-2-oxo-2H-pyran-6-yl)-2-methylbutyl]acetamide	C13 H19 N O4	270.157	8.636	271.164	Invalid mass	No results	No results					4.24861e+06	504164	4.20771e+06	1.9535e+06	995914	1.04148e+06	1.05303e+06	1.66131e+06	6.06458e+06	1.33268e+06	1.77861e+06	1.77142e+06	1.33896e+06	479404	2.51731e+06	2.72211e+06	0.870073	-0.200792	0.675323	0.59375	0.364496
Com_8794_pos	4,4'-dimethoxy[1,1'-biphenyl]-2-carbonitrile	C15 H13 N O2	239.092	9.92	240.1	Invalid mass	No results	No results					3.63027e+06	3.28844e+06	4.20261e+06	3.25447e+06	3.16917e+06	3.42133e+06	3.25005e+06	2.05857e+06	4.23546e+06	3.16803e+06	4.01367e+06	4.43467e+06	3.87308e+06	3.39333e+06	3.79782e+06	4.67253e+06	0.831784	-0.265719	0.0431553	0.796875	1.01383
Com_8805_pos	4-(2,3-dihydro-1,4-benzodioxin-6-yl)butanoic acid	C12 H14 O4	244.072	5.709	245.079	Invalid mass	No results	No results					1.00976e+06	808196	1.16558e+06	929369	564383	582093	589826	569320	705349	1.56829e+06	638489	1.03055e+06	1.3185e+06	438944	471031	455103	0.938469	-0.0916195	0.96343	0.515625	0.615085
Com_882_pos	Epigallocatechin	C15 H14 O7	612.151	2.259	307.083	No results	Invalid mass	No match	Phenylpropanoids and polyketides	Flavonoids	Flavans	Epigallocatechins	9.77171e+07	8.0083e+07	3.4291e+07	9.4089e+07	6.78094e+07	8.51907e+07	1.07251e+08	8.47627e+07	7.21355e+07	4.95555e+07	7.84833e+07	8.79704e+07	1.57101e+08	8.79984e+07	5.34805e+07	8.11328e+07	0.975049	-0.0364531	0.939341	0.578125	0.137852
Com_8824_pos	5-[(10Z)-14-(3,5-dihydroxyphenyl)tetradec-10-en-1-yl]benzene-1,3-diol	C26 H36 O4	412.259	6.512	413.266	Invalid mass	No results	No results					817288	896550	1.18154e+06	853840	996811	838027	917205	865363	706112	356165	1.5467e+06	6.22953e+06	512071	802187	774482	609246	0.63855	-0.647128	0.986962	0.75	0.464537
Com_8827_pos	CAR 20:5	C27 H44 N O4	445.319	7.289	446.326	No results	Invalid mass	No results					2.90309e+06	495445	1.4165e+06	213812	169756	170974	2.77953e+06	365531	2.92126e+06	678931	472752	218967	176007	2.08633e+06	417703	1.52157e+06	1.00249	0.00358235	0.773469	0.59375	0.355443
Com_8868_pos	Palmitoylethanolamide	C18 H37 N O2	299.283	9.362	322.272	No results	No results	Full match	Organic acids and derivatives	Carboximidic acids and derivatives	Carboximidic acids	Carboximidic acids	6.63465e+06	4.66945e+06	4.90307e+06	5.63337e+06	5.86285e+06	4.26697e+06	4.97793e+06	4.87294e+06	5.15774e+06	3.61197e+06	4.19363e+06	5.17457e+06	3.54206e+06	3.61762e+06	4.75372e+06	6.26791e+06	1.15149	0.203502	0.11538	0.703125	0.704155
Com_8889_pos	CAR 11:1	C18 H34 N O4	327.241	6.153	328.248	No results	Invalid mass	No results					3.45798e+06	3.54016e+06	2.50543e+06	4.27786e+06	2.12167e+06	2.61246e+06	3.78319e+06	2.87751e+06	2.30885e+06	3.43671e+06	2.80342e+06	6.13466e+06	809121	2.91978e+06	1.3686e+06	1.49668e+06	1.18322	0.242713	0.223565	0.6875	0.597093
Com_8895_pos	Guanosine monophosphate	C10 H14 N5 O8 P	363.057	1.389	364.064	No results	No results	Full match	Nucleosides, nucleotides, and analogues	Purine nucleotides	Purine ribonucleotides	Purine ribonucleoside monophosphates	214871	383380	214609	463423	1.01034e+06	637256	269569	516310	377243	194675	387814	506919	5.66917e+06	1.92978e+06	603840	1.87567e+06	0.321327	-1.63788	0.148299	0.65625	0.855382
Com_8921_pos	LPC 16:2-SN1	C24 H46 N O7 P	491.301	8.028	492.308	No results	Full match	Full match					3.45002e+06	2.51313e+06	3.49207e+06	3.77589e+06	3.58332e+06	3.31885e+06	4.91333e+06	6.01496e+06	1.84591e+06	3.51209e+06	2.2595e+06	2.17894e+06	3.13882e+06	4.89825e+06	3.53512e+06	4.63483e+06	1.19452	0.256427	0.223094	0.671875	0.653438
Com_9012_pos	Ecgonine methyl ester	C10 H17 N O3	199.121	5.916	200.128	Full match	No results	No results	Alkaloids and derivatives	Tropane alkaloids	Not available	Tropane alkaloids	2.60968e+06	2.32765e+06	3.13199e+06	4.51335e+06	2.89871e+06	6.85543e+06	4.03899e+06	3.4469e+06	3.3323e+06	2.36235e+06	2.63882e+06	4.52787e+06	3.00267e+06	5.39937e+06	3.7221e+06	4.00891e+06	1.02857	0.0406365	0.973089	0.53125	0.344353
Com_9036_pos	Riboflavin	C17 H20 N4 O6	376.138	5.297	377.145	Full match	Full match	Full match	Organoheterocyclic compounds	Pteridines and derivatives	Alloxazines and isoalloxazines	Flavins	3.71425e+06	1.98369e+06	3.88686e+06	4.39373e+06	2.76309e+06	3.69657e+06	3.8427e+06	4.22774e+06	3.72422e+06	3.2314e+06	4.29638e+06	5.2387e+06	2.72574e+06	4.26747e+06	3.0629e+06	3.14808e+06	0.960052	-0.0588162	0.705475	0.484375	0.327537
Com_9044_pos	Homoarginine	C7 H16 N4 O2	188.127	1.26	189.135	No results	No results	Full match	Organic acids and derivatives	Carboxylic acids and derivatives	Amino acids, peptides, and analogues	L-alpha-amino acids	4.16227e+06	5.41479e+06	4.35271e+06	5.90708e+06	2.88981e+06	3.58432e+06	2.34966e+06	2.26152e+06	3.04165e+06	4.63377e+06	5.32822e+06	4.7583e+06	2.50728e+06	2.44996e+06	2.43911e+06	2.46891e+06	1.11927	0.162552	0.542068	0.546875	0.306579
Com_905_pos	PC O-40:10	C48 H78 N O7 P	811.537	10.696	812.544	No results	Invalid mass	No results					4.35993e+06	3.70151e+06	4.5526e+06	4.87428e+06	4.01881e+06	4.39136e+06	5.56267e+06	3.87562e+06	3.43116e+06	8.42811e+07	1.75035e+06	2.95813e+06	1.54143e+08	1.24314e+06	3.08546e+06	4.65376e+06	0.138279	-2.85434	0.525898	0.65625	1.36679
Com_907_pos	PC 20:3_20:3	C48 H84 N O8 P	833.58	11.717	834.587	No results	Invalid mass	No results					1.44526e+06	1.34305e+06	1.57293e+06	1.28747e+06	1.45937e+06	1.42506e+06	1.33706e+06	1.42863e+06	1.22981e+06	1.63095e+08	1.10742e+06	1.32399e+06	1.397e+08	1.36821e+06	1.49667e+06	1.35865e+06	0.0363681	-4.78118	0.195896	0.53125	1.75785
Com_91_pos	Acetyl-L-carnitine	C9 H17 N O4	203.116	1.394	204.123	Full match	Full match	Full match	Lipids and lipid-like molecules	Fatty Acyls	Fatty acid esters	Acyl carnitines	1.59283e+09	1.29171e+09	1.82577e+09	1.229e+09	1.7405e+09	1.21742e+09	8.90647e+08	1.61057e+09	8.38093e+08	1.2368e+09	8.67788e+08	1.45089e+09	1.00436e+09	1.39699e+09	1.05862e+09	1.14213e+09	1.2671	0.341535	0.0569739	0.78125	0.853049
Com_9152_pos	PC 19:2_20:5	C47 H80 N O8 P	817.55	10.2	409.782	No results	Invalid mass	No results					4.69139e+06	2.85532e+06	2.58867e+06	2.68537e+06	2.32592e+06	3.39444e+06	2.67142e+06	2.49913e+06	2.82337e+06	2.03665e+06	2.01128e+06	2.68246e+06	2.73419e+06	2.15027e+06	5.10771e+06	4.94245e+06	0.968281	-0.0465018	0.959327	0.46875	0.353339
Com_917_pos	Tylosin	C46 H77 N O17	915.51	8.829	916.517	Invalid mass	No results	No results	Organic oxygen compounds	Organooxygen compounds	Carbohydrates and carbohydrate conjugates	Aminoglycosides	1.56408e+07	1.56532e+07	1.50499e+07	1.5449e+07	1.69904e+07	1.55801e+07	1.68097e+07	1.66762e+07	1.25084e+07	1.18942e+08	1.1579e+07	1.14561e+07	1.52259e+08	1.81193e+07	1.35737e+07	1.53597e+07	0.361362	-1.46848	0.314981	0.609375	1.40047
Com_9193_pos	beta-Estradiol 17-Acetate	C20 H26 O3	314.188	7.09	315.195	No results	No results	Full match					2.30899e+06	1.36326e+06	1.0861e+06	1.87396e+06	853897	1.17439e+06	2.02384e+06	1.29443e+06	1.70056e+06	2.41049e+06	1.91151e+06	5.1373e+06	3.59263e+06	2.06837e+06	1.78249e+06	1.58389e+06	0.593388	-0.752953	0.0219275	0.8125	0.959336
Com_920_pos	PC 17:1_17:1	C42 H80 N O8 P	757.561	8.694	758.568	No results	Full match	No results					8.93679e+07	1.48994e+08	1.4656e+08	1.38879e+08	1.11269e+08	9.88724e+07	1.04034e+08	1.02792e+08	1.03419e+08	7.81668e+07	1.2433e+08	1.05572e+08	9.30396e+07	9.90389e+07	8.79814e+07	1.14584e+08	1.16701	0.222823	0.115496	0.6875	0.308197
Com_9274_pos	2-methoxy-5-(1H-1,2,4-triazol-5-yl)-4-(trifluoromethyl)pyridine	C9 H7 F3 N4 O	244.056	4.963	245.063	Invalid mass	No results	No results					3.90168e+06	6.08997e+06	3.68029e+06	4.3086e+06	3.87347e+06	4.42103e+06	3.51545e+06	4.05204e+06	2.31739e+06	2.50515e+06	2.47602e+06	1.85722e+06	1.96826e+06	2.19885e+06	1.6055e+06	2.62567e+06	1.9279	0.947033	2.17605e-06	1	1.85779
Com_9316_pos	PC 16:2_17:2	C41 H74 N O8 P	739.516	11.507	740.523	No results	Full match	No results					3.83242e+06	3.87694e+06	3.34862e+06	3.72254e+06	3.67483e+06	3.12632e+06	4.32183e+06	2.34916e+06	3.06951e+06	4.42018e+06	2.92331e+06	2.59083e+06	4.63774e+06	2.99314e+06	2.18157e+06	2.98659e+06	1.09494	0.130855	0.360321	0.671875	0.636605
Com_9354_pos	Testosterone	C19 H28 O2	288.209	6.811	289.216	Full match	No results	Full match	Lipids and lipid-like molecules	Steroids and steroid derivatives	Androstane steroids	Androgens and derivatives	1.44563e+06	1.15905e+06	940510	1.06928e+06	827530	767888	1.02948e+06	1.32334e+06	689889	1.55131e+06	1.26422e+06	3.61761e+06	1.1635e+06	1.09721e+06	1.30524e+06	1.20036e+06	0.7202	-0.473531	0.220777	0.703125	0.430491
Com_9371_pos	4-oxododecanedioic acid	C12 H20 O5	266.113	6.298	267.12	Invalid mass	No results	No results					1.17874e+06	860835	927682	1.44139e+06	1.06662e+06	1.16822e+06	2.26969e+06	1.29311e+06	1.78743e+06	4.4783e+06	500015	517615	5.02275e+06	695977	1.00435e+06	786226	0.689956	-0.535425	0.959816	0.609375	0.988854
Com_9378_pos	CAR 20:3	C27 H48 N O4	449.35	7.924	450.357	No results	Invalid mass	No results					2.47641e+06	918512	1.63609e+06	876296	452227	541028	4.51746e+06	1.43438e+06	2.43697e+06	1.35636e+06	1.04537e+06	1.09084e+06	865178	3.09747e+06	1.70958e+06	2.85707e+06	0.888896	-0.169913	0.400201	0.625	0.447202
Com_938_pos	PC 20:3_22:6	C50 H82 N O8 P	855.562	9.143	856.569	No results	Invalid mass	No results					2.32069e+07	2.23645e+07	2.26333e+07	2.07456e+07	2.2063e+07	2.05952e+07	2.18605e+07	2.24949e+07	1.47882e+07	1.66466e+07	8.17488e+07	1.52091e+07	1.6497e+07	1.80823e+08	1.79066e+07	1.91216e+07	0.485095	-1.04366	0.53589	0.75	0.676046
Com_9406_pos	CAR 24:0	C31 H62 N O4	511.46	10.33	512.468	No results	Invalid mass	No results					2.12176e+06	1.64919e+06	1.03181e+06	1.5634e+06	3.14361e+06	1.80491e+06	3.78655e+06	2.68534e+06	907271	1.21784e+06	1.71113e+06	1.6731e+06	3.11652e+06	3.3484e+06	3.51869e+06	3.86392e+06	0.918877	-0.122056	0.872195	0.546875	0.18112
Com_9411_pos	N1-(1-benzyl-4-piperidyl)-4-chlorobenzene-1-sulfonamide	C18 H21 Cl N2 O2 S	364.097	1.31	365.105	Invalid mass	No results	No results					1.49838e+06	2.4804e+06	1.74925e+06	2.74693e+06	2.54732e+06	4.01261e+06	5.11798e+06	2.3287e+06	2.33302e+06	1.41827e+06	2.54999e+06	2.89278e+06	3.91538e+06	2.45054e+06	2.3788e+06	3.1237e+06	1.06737	0.0940666	0.876121	0.5	0.0892557
Com_9448_pos	DL-2-(acetylamino)-3-phenylpropanoic acid	C11 H13 N O3	207.09	5.581	208.097	Full match	Full match	Full match					1.72842e+06	3.04694e+06	2.05893e+06	4.47459e+06	3.75124e+06	6.14387e+06	5.15778e+06	3.6098e+06	3.09227e+06	1.49944e+06	2.50773e+06	4.68232e+06	3.86472e+06	4.8282e+06	3.62248e+06	3.64168e+06	1.08049	0.111688	0.791772	0.53125	0.315487
Com_9503_pos	LPC 24:4-SN1	C32 H58 N O7 P	599.394	10.319	600.402	No results	Full match	No results					2.22959e+06	3.49672e+06	1.59915e+06	2.76959e+06	3.38658e+06	4.45814e+06	2.92323e+06	4.93845e+06	1.89792e+06	1.19036e+06	3.45567e+06	2.71134e+06	950196	4.7693e+06	3.29041e+06	3.95415e+06	1.16122	0.215637	0.373707	0.609375	0.986018
Com_955_pos	Emamectin B1a	C49 H75 N O13	885.535	9.875	886.542	Invalid mass	No results	No results	Organic oxygen compounds	Organooxygen compounds	Carbohydrates and carbohydrate conjugates	Aminoglycosides	1.12344e+07	1.21728e+07	1.05819e+07	8.01566e+06	8.49381e+06	7.87634e+06	1.04219e+07	8.11681e+06	6.80516e+06	8.81602e+07	8.34711e+06	7.51562e+06	1.45548e+08	6.97005e+06	6.67176e+06	7.87266e+06	0.276777	-1.8532	0.378045	0.703125	1.498
Com_9558_pos	PC 40:7	C48 H82 N O8 P	853.552	9.878	854.559	No results	Invalid mass	No results	Lipids and lipid-like molecules	Glycerophospholipids	Glycerophosphocholines	Phosphocholines	515789	1.1659e+06	865137	942912	821599	846856	1.08058e+06	429788	1.11156e+06	1.87632e+06	683912	247491	249706	1.38176e+06	1.4537e+06	296875	0.913335	-0.130784	0.680702	0.515625	0.220416
Com_956_pos	PC 38:3	C46 H86 N O8 P	833.589	8.492	834.596	No results	Invalid mass	No results	Lipids and lipid-like molecules	Glycerophospholipids	Glycerophosphocholines	Phosphocholines	1.17929e+08	1.27131e+08	1.16153e+08	1.11119e+08	1.02127e+08	9.63232e+07	9.98435e+07	8.39174e+07	1.33163e+08	8.84299e+07	8.66037e+07	9.36679e+07	6.61287e+07	1.4075e+07	9.68761e+07	6.91565e+07	1.31853	0.398935	0.13649	0.796875	1.30672
Com_9571_pos	16,16-Dimethyl prostaglandin A2	C22 H34 O4	384.227	7.287	385.235	Invalid mass	No results	No results	Lipids and lipid-like molecules	Fatty Acyls	Eicosanoids	Prostaglandins and related compounds	4.76648e+06	3.53977e+06	2.93602e+06	3.6237e+06	2.70794e+06	3.17682e+06	3.60221e+06	3.73363e+06	3.19618e+06	2.94985e+06	2.5501e+06	3.52844e+06	4.02455e+06	3.19961e+06	3.46848e+06	3.86682e+06	1.04863	0.0685071	0.594844	0.5625	0.158503
Com_9577_pos	DL-5-Methoxytryptophan	C12 H14 N2 O3	234.1	5.171	235.108	Full match	No results	No results	Organoheterocyclic compounds	Indoles and derivatives	Tryptamines and derivatives	Serotonins	5.93448e+06	5.64624e+06	5.64369e+06	5.25706e+06	3.86976e+06	3.71094e+06	4.07686e+06	3.59285e+06	3.96851e+06	3.15278e+06	3.16973e+06	4.33432e+06	2.60255e+06	2.47741e+06	2.29023e+06	2.94214e+06	1.51305	0.597458	0.0018737	0.890625	1.16369
Com_9640_pos	LPC O-15:0	C23 H50 N O6 P	467.338	9.351	468.345	No results	Full match	No results					2.59585e+06	2.65971e+06	2.45526e+06	2.05607e+06	3.03969e+06	3.60461e+06	2.75558e+06	3.6009e+06	1.73102e+06	1.48607e+06	1.7133e+06	2.36174e+06	2.63843e+06	3.91339e+06	2.58269e+06	2.88474e+06	1.17898	0.237536	0.16899	0.703125	0.631398
Com_9664_pos	Oleoyl-L-alpha-lysophosphatidic acid	C21 H40 Na O7 P	458.24	9.63	459.248	No results	No results	Full match	Lipids and lipid-like molecules	Glycerophospholipids	Glycerophosphates	1-acylglycerol-3-phosphates	3.754e+06	3.62419e+06	3.83725e+06	3.01647e+06	4.04014e+06	3.85369e+06	3.72866e+06	4.10427e+06	2.2181e+06	2.9913e+06	2.55254e+06	2.46705e+06	3.04885e+06	3.44232e+06	3.14167e+06	3.79152e+06	1.26657	0.34093	0.00584611	0.890625	1.22725
Com_9673_pos	PC O-39:8	C47 H80 N O7 P	801.582	9.867	824.571	No results	Invalid mass	No results					843803	838029	855665	705115	692176	599849	629404	703110	442914	546052	459730	404883	408505	624804	4.98284e+06	485672	0.702199	-0.510049	0.680003	0.859375	0.443917
Com_9679_pos	2-acetamido-3-(4-methoxyphenyl)propanoic acid	C12 H15 N O4	237.098	5.562	238.105	Invalid mass	No results	No results					1.00478e+06	1.01914e+06	1.5475e+06	1.26701e+06	1.64479e+06	4.37116e+06	2.87426e+06	4.14384e+06	957256	905143	910111	1.60706e+06	1.4183e+06	5.69055e+06	2.70004e+06	2.33358e+06	1.08174	0.113348	0.699391	0.609375	0.295693
Com_972_pos	PC 42:10	C50 H80 N O8 P	875.528	10.893	876.535	No results	Invalid mass	No results	Lipids and lipid-like molecules	Glycerophospholipids	Glycerophosphocholines	Phosphocholines	1.73998e+06	1.89972e+06	1.94949e+06	1.6601e+06	1.53158e+06	1.47339e+06	1.55309e+06	1.50196e+06	1.25728e+06	9.51497e+07	1.41122e+06	1.32023e+06	1.4233e+08	1.45371e+06	1.20919e+06	1.2886e+06	0.0542309	-4.20474	0.263261	0.75	1.47349
Com_9727_pos	Oleoyl ethanolamide	C20 H39 N O2	331.308	6.731	332.316	Invalid mass	No results	No results	Organic nitrogen compounds	Organonitrogen compounds	Amines	N-acylethanolamines	4.10905e+06	3.95035e+06	4.7967e+06	4.4245e+06	4.44679e+06	3.89991e+06	4.86648e+06	4.56143e+06	3.45363e+06	2.77199e+06	2.9699e+06	2.51319e+06	2.42413e+06	4.16695e+06	3.07012e+06	4.02788e+06	1.38025	0.464927	0.00167782	0.921875	1.4998
Com_9736_pos	L-beta-Imidazolelactic acid	C6 H8 N2 O3	156.054	1.402	157.061	No results	No results	Full match	Organoheterocyclic compounds	Azoles	Imidazoles	Imidazolyl carboxylic acids and derivatives	1.37782e+06	1.35981e+06	1.64985e+06	1.64191e+06	3.02521e+06	4.31634e+06	3.11465e+06	3.59762e+06	931791	1.22289e+06	1.02022e+06	1.53106e+06	1.88328e+06	4.71593e+06	2.50978e+06	2.06633e+06	1.26458	0.338663	0.289792	0.65625	0.566747
Com_98_pos	PC 18:1_18:2	C44 H82 N O8 P	783.577	8.283	784.584	No results	Full match	No results					9.45491e+08	1.06734e+09	1.09625e+09	9.72262e+08	7.50862e+08	6.21168e+08	4.46732e+08	7.28058e+08	9.36374e+08	5.56944e+08	6.89188e+08	7.36404e+08	7.97193e+08	2.80448e+08	7.29674e+08	5.81627e+08	1.24875	0.320481	0.189679	0.71875	0.571567
Com_9814_pos	Linolelaidic Acid (C18:2N6T)	C18 H32 O2	280.24	8.149	281.247	No results	No results	Full match					4.57522e+06	5.31241e+06	3.74807e+06	5.50079e+06	3.2496e+06	3.78509e+06	3.12142e+06	4.85419e+06	3.58513e+06	2.21092e+06	3.08802e+06	3.69096e+06	3.04056e+06	3.53068e+06	3.02514e+06	4.54221e+06	1.27825	0.354174	0.0388894	0.84375	0.668157
Com_9823_pos	N-benzyl-2-(6-methoxy-2-naphthyl)propanamide	C21 H21 N O2	319.153	5.155	320.16	Invalid mass	No results	No results					1.96166e+06	2.97648e+06	2.67975e+06	2.97411e+06	3.21066e+06	3.98171e+06	3.61262e+06	3.4429e+06	1.45681e+06	1.75519e+06	1.91813e+06	2.04024e+06	1.82198e+06	2.56952e+06	1.66155e+06	2.86286e+06	1.54417	0.626829	0.00140144	0.9375	1.50333
Com_9829_pos	11-Deoxy prostaglandin F1α	C20 H36 O4	362.243	7.918	363.25	Invalid mass	No results	No results	Lipids and lipid-like molecules	Fatty Acyls	Eicosanoids	Prostaglandins and related compounds	4.5185e+06	2.91811e+06	3.88067e+06	2.77093e+06	2.0694e+06	2.16083e+06	3.95107e+06	3.80697e+06	2.44827e+06	3.30046e+06	1.8362e+06	2.70734e+06	3.14015e+06	4.29915e+06	3.47081e+06	4.90104e+06	0.998968	-0.00148997	0.978485	0.515625	0.0332543
Com_983_pos	Pyridoxamine	C8 H12 N2 O2	168.088	1.15	191.077	Invalid mass	No results	No results	Organoheterocyclic compounds	Pyridines and derivatives	Pyridoxamines	Pyridoxamine 5'-phosphates	1.19856e+08	1.28363e+08	1.39371e+08	1.46699e+08	1.02519e+08	1.19583e+08	9.05504e+07	1.14086e+08	8.91423e+07	1.21206e+08	1.49763e+08	1.34367e+08	7.98599e+07	9.03216e+07	7.85513e+07	8.77355e+07	1.15655	0.209824	0.144412	0.703125	0.641624
Com_9892_pos	Tetracycline	C22 H24 N2 O8	426.142	7.054	427.149	Invalid mass	No results	No results	Phenylpropanoids and polyketides	Tetracyclines	Not available	Tetracyclines	263887	259272	259402	266592	274141	234841	238077	222619	186826	1.3972e+06	173810	224938	4.43115e+06	238613	177431	183549	0.287849	-1.79662	0.402714	0.6875	1.53077
Com_992_pos	Taurocholic acid	C26 H45 N O7 S	515.292	6.502	538.281	Full match	Full match	Full match	Lipids and lipid-like molecules	Steroids and steroid derivatives	Bile acids, alcohols and derivatives	Trihydroxy bile acids, alcohols and derivatives	5.91315e+06	4.64006e+06	1.17106e+07	3.83877e+06	4.7652e+06	2.31197e+06	2.56007e+06	1.94297e+06	7.89176e+06	2.39421e+06	2.79635e+07	1.50551e+08	2.43279e+06	6.88257e+06	7.03691e+06	7.15277e+06	0.177493	-2.49417	0.130941	0.75	1.22802
Com_9963_pos	6 β-Hydroxycortisol	C21 H30 O6	378.204	5.691	379.211	Full match	No results	No results	Lipids and lipid-like molecules	Steroids and steroid derivatives	Hydroxysteroids	21-hydroxysteroids	1.09038e+06	551910	362896	548361	358448	144842	337753	177040	2.16386e+06	1.64925e+06	1.14244e+06	1.95662e+06	112770	232020	263436	317873	0.455665	-1.13395	0.324057	0.59375	0.524716
Com_997_pos	5-(6-hydroxy-6-methyloctyl)-2,5-dihydrofuran-2-one	C13 H22 O3	248.139	6.567	249.146	Invalid mass	No results	No results					2.58311e+06	2.46768e+06	2.59175e+06	3.61803e+06	2.38577e+06	1.93551e+06	3.56159e+06	2.88763e+06	3.59968e+06	1.28602e+08	2.10913e+06	1.87405e+06	4.10783e+07	3.8946e+06	1.90279e+06	1.94886e+06	0.119081	-3.06999	0.239736	0.515625	1.17809
Com_9978_pos	AL 8810	C24 H31 F O4	424.207	6.382	425.215	Invalid mass	No results	No results	Lipids and lipid-like molecules	Fatty Acyls	Fatty acids and conjugates	Long-chain fatty acids	1.54787e+06	1.28887e+06	1.55495e+06	5.53011e+06	763261	787147	870112	1.42893e+06	2.26006e+06	4.58959e+06	1.29392e+06	2.01337e+06	2.15809e+06	516214	1.35885e+06	1.49813e+06	0.877808	-0.188023	0.544379	0.640625	0.343275
Com_999_pos	gamma-Glutamylleucine	C11 H20 N2 O5	260.137	5.311	261.145	No results	Full match	Full match	Organic acids and derivatives	Carboxylic acids and derivatives	Amino acids, peptides, and analogues	Dipeptides	6.27879e+07	9.53826e+07	7.24866e+07	6.78013e+07	9.95529e+07	1.62826e+08	1.17911e+08	1.21059e+08	5.95862e+07	5.33661e+07	8.05144e+07	9.27865e+07	7.00922e+07	9.2032e+07	9.45968e+07	1.01866e+08	1.24032	0.310713	0.205851	0.703125	0.558279

## Sheet: Table S5
Table S5. List of differential metabolites
ID	Name	Other_name(Kegg_name)	Formula	Molecular Weight	RT [min]	m/z	Kegg_ID	KEGG_pathway	HMDB_ID	Lipidmaps_ID	SuperClass(HMDB)	Class(HMDB)	SubClass(HMDB)	CATEGORY(Lipidmaps)	MAIN_CLASS(Lipidmaps)	SUB_CLASS(Lipidmaps)	mzCloud_Results	mzVault_Results	MassList_Results	Class_I	Class_II	Class_III	Class_IV	FC	log2FC	Pvalue	ROC	VIP	Up.Down	DW1	DW2	DW3	DW4	DW5	DW6	DW7	DW8	DM1	DM2	DM3	DM4	DM5	DM6	DM7	DM8
Com_512_neg	4-Oxoproline	4-Oxoproline; 4-Oxo-L-proline	C5 H7 N O3	129.042	2.159	128.034	cpd:C01877	map00330 Arginine and proline metabolism	HMDB0304793	--	Organic acids and derivatives	Carboxylic acids and derivatives	Amino acids, peptides, and analogues	--	--	--	Invalid mass	Invalid mass	No results	Organic acids and derivatives	Carboxylic acids and derivatives	Amino acids, peptides, and analogues	Proline and derivatives	1.69899	0.764681	3.03523e-06	1	2.63295	down	5.8681e+07	6.47726e+07	5.59507e+07	7.57508e+07	4.86762e+07	6.31469e+07	6.11166e+07	4.88301e+07	3.81392e+07	3.24879e+07	3.57604e+07	3.62292e+07	3.36431e+07	3.13721e+07	2.8646e+07	4.44322e+07
Com_4269_neg	LPA 20:4	--	C23 H39 O7 P	458.243	9.169	457.236	--	--	--	LMGP10050013	--	--	--	Glycerophospholipids [GP]	Glycerophosphates [GP10]	Monoacylglycerophosphates [GP1005]	No results	Full match	No results	Lipids and lipid-like molecules	Glycerophospholipids	Glycerophosphates	1,2-diacylglycerol-3-phosphates	1.75317	0.809969	2.0585e-05	1	3.51007	down	6.51298e+06	9.93589e+06	1.00254e+07	8.03507e+06	8.11801e+06	1.07604e+07	7.198e+06	7.11927e+06	3.86437e+06	3.92446e+06	4.25034e+06	5.51471e+06	4.70561e+06	5.69472e+06	4.64174e+06	6.02259e+06
Com_274_neg	FAHFA 18:2/20:4	--	C38 H62 O4	582.463	9.867	581.456	--	--	--	--	--	--	--	--	--	--	No results	Full match	No results					1.66778	0.737928	0.000383246	0.96875	2.83501	down	2.13015e+08	1.90293e+08	2.47359e+08	1.50528e+08	1.64021e+08	1.50941e+08	1.18419e+08	1.60707e+08	9.849e+07	1.1459e+08	8.7837e+07	7.95447e+07	8.6883e+07	9.66596e+07	1.40656e+08	1.31951e+08
Com_3168_neg	MGDG 18:2_22:2	--	C49 H86 O10	894.641	9.867	893.633	--	--	--	--	--	--	--	--	--	--	No results	Invalid mass	No results					1.95282	0.965561	0.000673557	0.9375	2.56322	down	1.49264e+07	1.42463e+07	1.60838e+07	7.82677e+06	9.28141e+06	9.33797e+06	7.0509e+06	1.16209e+07	5.20206e+06	6.63792e+06	4.65747e+06	3.29997e+06	4.98625e+06	5.22877e+06	8.36129e+06	7.90517e+06
Com_1970_neg	ST 28:1;O;Hex;FA 18:2	--	C52 H88 O7	884.685	9.866	883.678	--	--	--	--	--	--	--	--	--	--	No results	Invalid mass	No results					1.83895	0.878881	0.000819438	0.9375	2.97682	down	2.70668e+07	2.62258e+07	3.45327e+07	1.84075e+07	2.33751e+07	2.36946e+07	1.30702e+07	1.82832e+07	1.06916e+07	1.23968e+07	1.07496e+07	1.08225e+07	8.70221e+06	1.04957e+07	1.89188e+07	1.76366e+07
Com_5582_neg	LPS 22:6	--	C28 H44 N O9 P	569.275	8.922	568.267	--	--	--	LMGP03050013	--	--	--	Glycerophospholipids [GP]	Glycerophosphoserines [GP03]	Monoacylglycerophosphoserines [GP0305]	No results	Full match	Full match	Lipids and lipid-like molecules	Glycerophospholipids	Glycerophosphoserines	Phosphatidylserines	1.41491	0.500712	0.00142303	0.890625	2.11319	down	4.46134e+06	3.38944e+06	4.98809e+06	4.30464e+06	3.98043e+06	4.53667e+06	4.34516e+06	3.87397e+06	3.39821e+06	2.90105e+06	2.39535e+06	2.96328e+06	2.344e+06	2.53426e+06	2.93383e+06	4.47478e+06
Com_39_neg	11,12-Epoxy-(5Z,8Z,11Z)-icosatrienoic acid	--	C20 H32 O3	320.235	7.97	319.228	--	--	--	--	--	--	--	--	--	--	Full match	No results	Full match	Lipids and lipid-like molecules	Fatty Acyls	Eicosanoids	Hepoxilins	2.32881	1.21959	0.00171844	0.890625	1.62319	down	8.48062e+08	7.42665e+08	5.02757e+08	4.26368e+08	3.92028e+08	5.70948e+08	2.29143e+08	6.52045e+08	1.95457e+08	2.33893e+08	8.6447e+07	2.29334e+08	4.40978e+08	2.86313e+08	1.51961e+08	2.49545e+08
Com_6655_neg	THJ2201 N-pentanoic acid metabolite	--	C23 H20 N2 O3	372.147	7.483	371.14	--	--	--	--	--	--	--	--	--	--	Full match	No results	No results	Benzenoids	Naphthalenes	Naphthalenecarboxylic acids and derivatives	Naphthalenecarboxylic acids and derivatives	0.420392	-1.25019	0.00322937	0.90625	1.89613	up	1.04251e+06	741748	1.26556e+06	566491	621514	2.03819e+06	1.08726e+06	2.25299e+06	1.08453e+06	1.31404e+06	3.24796e+06	3.27418e+06	3.01449e+06	3.8748e+06	3.92979e+06	3.13473e+06
Com_6271_neg	FAHFA 20:3/18:2	--	C38 H64 O4	584.479	10.206	583.472	--	--	--	--	--	--	--	--	--	--	No results	Full match	No results					1.70175	0.767016	0.00473555	0.875	2.43084	down	3.36495e+06	4.61077e+06	2.41784e+06	3.17127e+06	3.06788e+06	2.52529e+06	3.01823e+06	3.40721e+06	2.45832e+06	1.23253e+06	1.35975e+06	1.16267e+06	2.00961e+06	1.08193e+06	2.53246e+06	3.19636e+06
Com_6521_neg	Pentadecanoic acid	Pentadecanoic acid; Pentadecylic acid; n-Pentadecanoic acid	C15 H30 O2	242.224	9.792	241.217	cpd:C16537	--	HMDB0000826	LMFA01010015	Lipids and lipid-like molecules	Fatty Acyls	Fatty acids and conjugates	Fatty Acyls [FA]	Fatty Acids and Conjugates [FA01]	Straight chain fatty acids [FA0101]	Full match	No results	Full match	Lipids and lipid-like molecules	Fatty Acyls	Fatty acids and conjugates	Long-chain fatty acids	1.28512	0.361901	0.00507782	0.890625	1.40929	down	2.19734e+06	2.5366e+06	2.65651e+06	2.03485e+06	1.70186e+06	2.11092e+06	1.76888e+06	2.07618e+06	1.49361e+06	1.31276e+06	1.80107e+06	1.67011e+06	1.49044e+06	1.57563e+06	1.90111e+06	2.04833e+06
Com_15_neg	Docosahexaenoic Acid	(4Z,7Z,10Z,13Z,16Z,19Z)-Docosahexaenoic acid; 4,7,10,13,16,19-Docosahexaenoic acid; Docosahexaenoic acid; Docosahexaenoate	C22 H32 O2	328.24	9.678	327.233	cpd:C06429	map01040 Biosynthesis of unsaturated fatty acids	HMDB0002183	LMFA01031176	Lipids and lipid-like molecules	Fatty Acyls	Fatty acids and conjugates	Fatty Acyls [FA]	Fatty Acids and Conjugates [FA01]	Unsaturated fatty acids [FA0103]	Full match	Full match	No results	Lipids and lipid-like molecules	Fatty Acyls	Fatty acids and conjugates	Very long-chain fatty acids	1.65118	0.723499	0.00552968	0.828125	2.3577	down	2.09952e+09	3.04286e+09	2.29471e+09	1.49507e+09	2.26159e+09	2.42114e+09	1.23572e+09	1.36056e+09	1.53194e+09	1.11632e+09	1.40344e+09	9.9605e+08	7.91553e+08	8.58002e+08	1.50398e+09	1.61663e+09
Com_6362_neg	Estriol	Estriol; 1,3,5(10)-Estratriene-3,16-alpha,17beta-triol	C18 H24 O3	334.178	5.928	333.171	cpd:C05141	map00140 Steroid hormone biosynthesis;map01100 Metabolic pathways	HMDB0000153	LMST02010003	Lipids and lipid-like molecules	Steroids and steroid derivatives	Estrane steroids	Sterol Lipids [ST]	Steroids [ST02]	C18 steroids (estrogens) and derivatives [ST0201]	Invalid mass	No results	No results	Lipids and lipid-like molecules	Steroids and steroid derivatives	Estrane steroids	Estrogens and derivatives	0.451486	-1.14725	0.00649426	0.875	1.97768	up	251302	793655	695260	581689	691266	957769	714019	1.51158e+06	529783	1.9449e+06	1.71273e+06	2.55584e+06	1.65587e+06	2.55367e+06	1.53696e+06	1.23501e+06
Com_17_neg	Arachidonic acid	Arachidonate; Arachidonic acid; (5Z,8Z,11Z,14Z)-Icosatetraenoic acid; cis-5,8,11,14-Eicosatetraenoic acid	C20 H32 O2	304.24	9.767	303.233	cpd:C00219	map00590 Arachidonic acid metabolism;map00591 Linoleic acid metabolism;map01040 Biosynthesis of unsaturated fatty acids;map01100 Metabolic pathways;map04216 Ferroptosis;map04217 Necroptosis;map04270 Vascular smooth muscle contraction;map04611 Platelet activation;map04664 Fc epsilon RI signaling pathway;map04666 Fc gamma R-mediated phagocytosis;map04723 Retrograde endocannabinoid signaling;map0472…	HMDB0001043	LMFA01030001	Lipids and lipid-like molecules	Fatty Acyls	Fatty acids and conjugates	Fatty Acyls [FA]	Fatty Acids and Conjugates [FA01]	Unsaturated fatty acids [FA0103]	Full match	No results	Full match	Lipids and lipid-like molecules	Fatty Acyls	Fatty acids and conjugates	Long-chain fatty acids	1.55483	0.636753	0.00652607	0.90625	2.42802	down	1.71357e+09	2.93148e+09	2.26052e+09	1.22357e+09	1.93313e+09	1.99492e+09	1.31735e+09	1.59049e+09	1.07057e+09	1.20254e+09	1.42445e+09	1.06047e+09	7.48184e+08	9.87323e+08	1.56063e+09	1.57073e+09
Com_3747_neg	Estrone	Estrone; 3-Hydroxy-1,3,5(10)-estratrien-17-one	C18 H22 O2	316.168	6.193	315.161	cpd:C00468	map00140 Steroid hormone biosynthesis;map01100 Metabolic pathways;map04913 Ovarian steroidogenesis;map04917 Prolactin signaling pathway	HMDB0000145	LMST02010004	Lipids and lipid-like molecules	Steroids and steroid derivatives	Estrane steroids	Sterol Lipids [ST]	Steroids [ST02]	C18 steroids (estrogens) and derivatives [ST0201]	Invalid mass	No results	No results	Lipids and lipid-like molecules	Steroids and steroid derivatives	Estrane steroids	Estrogens and derivatives	0.316615	-1.6592	0.00660309	0.90625	2.53562	up	1.49684e+06	2.43843e+06	2.61711e+06	1.61328e+06	425092	1.35492e+06	1.29941e+06	2.55719e+06	2.01015e+06	3.59408e+06	9.64123e+06	1.41797e+07	3.85217e+06	5.23829e+06	3.12403e+06	1.95359e+06
Com_2835_neg	MGDG O-24:4_16:0	--	C49 H88 O9	880.673	10.243	879.665	--	--	--	--	--	--	--	--	--	--	No results	Invalid mass	No results					1.51583	0.60011	0.00701783	0.890625	2.41508	down	1.59816e+07	1.8727e+07	1.99822e+07	1.6777e+07	1.28187e+07	1.21676e+07	1.16907e+07	1.10844e+07	1.11844e+07	6.68419e+06	8.65179e+06	1.04371e+07	7.89308e+06	6.34147e+06	1.13538e+07	1.61102e+07
Com_413_neg	FAHFA 16:0/18:2	--	C34 H62 O4	534.463	10.24	533.456	--	--	--	--	--	--	--	--	--	--	No results	Full match	No results					1.47242	0.558188	0.00708319	0.875	2.0906	down	1.26662e+08	1.31691e+08	1.34096e+08	9.55513e+07	8.77025e+07	7.08814e+07	7.35079e+07	1.12697e+08	8.82327e+07	6.8879e+07	6.46954e+07	5.05049e+07	6.16183e+07	5.52154e+07	8.51296e+07	9.13176e+07
Com_467_neg	FAHFA 18:1/20:3	--	C38 H66 O4	586.494	10.458	585.487	--	--	--	--	--	--	--	--	--	--	No results	Full match	No results					1.44404	0.530108	0.00716053	0.90625	2.16198	down	1.2228e+08	1.05617e+08	1.33812e+08	1.08247e+08	8.12662e+07	8.08334e+07	8.19429e+07	1.07579e+08	9.10441e+07	6.09221e+07	5.71961e+07	5.74838e+07	7.75518e+07	4.42473e+07	7.98185e+07	1.00681e+08
Com_6765_neg	LNAPE 16:0/N-9:0	--	C30 H60 N O8 P	593.409	10.244	592.402	--	--	--	--	--	--	--	--	--	--	No results	Invalid mass	No results					2.09513	1.06704	0.00866167	0.84375	2.19176	down	3.05657e+06	4.53472e+06	3.73921e+06	1.65366e+06	2.16625e+06	1.80286e+06	1.07879e+06	2.25807e+06	1.5212e+06	786773	931586	765127	595594	576953	2.19155e+06	2.31565e+06
Com_29_neg	Elaidic acid	(9E)-Octadecenoic acid; 9-Octadecenoic acid, (E)-; (E)-Oleic acid; D9-trans-Octadecenoic acid; 9-trans-Octadecenoic acid; trans-D9-Octadecenoic acid; trans-9-Octadecenoic acid; trans-Elaidic acid; trans-Oleic acid; Elaidic acid; Acide elaidique; Elaidinsaure	C18 H34 O2	282.256	10.459	281.249	cpd:C01712	--	HMDB0000573	--	Lipids and lipid-like molecules	Fatty Acyls	Fatty acids and conjugates	--	--	--	Full match	No results	No results	Lipids and lipid-like molecules	Fatty Acyls	Fatty acids and conjugates	Long-chain fatty acids	1.30113	0.379764	0.00947345	0.875	1.97241	down	1.43156e+09	1.34221e+09	1.56256e+09	1.41799e+09	1.11759e+09	1.179e+09	1.14836e+09	1.31657e+09	1.19644e+09	8.56935e+08	8.60157e+08	9.29347e+08	1.08475e+09	6.88319e+08	1.0968e+09	1.36935e+09
Com_252_neg	Prostaglandin A2	Prostaglandin A2; PGA2; Medullin	C20 H30 O4	316.204	6.914	315.197	cpd:C05953	map00590 Arachidonic acid metabolism;map01100 Metabolic pathways;map04726 Serotonergic synapse	HMDB0002752	LMFA03010035	Lipids and lipid-like molecules	Fatty Acyls	Eicosanoids	Fatty Acyls [FA]	Eicosanoids [FA03]	Prostaglandins [FA0301]	Invalid mass	No results	No match	Lipids and lipid-like molecules	Fatty Acyls	Eicosanoids	Prostaglandins and related compounds	0.384966	-1.3772	0.00953613	0.90625	1.43911	up	5.36096e+07	2.63838e+07	2.7447e+07	3.43962e+07	1.34548e+07	1.90914e+07	2.4886e+07	3.5734e+07	3.8512e+07	7.5744e+07	6.40112e+07	2.44602e+08	5.90405e+07	5.26261e+07	4.22657e+07	3.36487e+07
Com_3455_neg	2-Methoxyestrone	2-Methoxyestrone	C19 H24 O3	300.173	6.899	299.165	cpd:C05299	map00140 Steroid hormone biosynthesis	HMDB0000010	LMST02010033	Lipids and lipid-like molecules	Steroids and steroid derivatives	Estrane steroids	Sterol Lipids [ST]	Steroids [ST02]	C18 steroids (estrogens) and derivatives [ST0201]	Full match	No results	Full match	Lipids and lipid-like molecules	Steroids and steroid derivatives	Estrane steroids	Estrogens and derivatives	0.432318	-1.20983	0.0101826	0.890625	1.46625	up	3.00487e+06	2.29355e+06	3.27069e+06	2.04109e+06	929991	1.1216e+06	1.0335e+06	2.1695e+06	2.37793e+06	5.19015e+06	4.7112e+06	1.25866e+07	3.258e+06	2.78141e+06	3.37671e+06	2.41499e+06
Com_1893_neg	2'-Deoxyuridine-5-monophosphate	--	C9 H13 N2 O8 P	308.042	1.817	307.035	--	--	--	--	--	--	--	--	--	--	Full match	No results	Full match	Nucleosides, nucleotides, and analogues	Pyrimidine nucleotides	Pyrimidine deoxyribonucleotides	Pyrimidine 2'-deoxyribonucleoside monophosphates	1.26839	0.343004	0.0110618	0.90625	1.29042	down	3.14042e+07	2.57486e+07	2.06125e+07	3.26277e+07	2.63466e+07	2.12745e+07	2.15843e+07	2.08832e+07	2.0178e+07	2.15599e+07	2.13482e+07	2.02839e+07	1.90878e+07	1.94668e+07	1.76971e+07	1.84378e+07
Com_45_neg	Palmitic acid	Hexadecanoic acid; Hexadecanoate; Hexadecylic acid; Palmitic acid; Palmitate; Cetylic acid	C16 H32 O2	256.24	10.241	255.233	cpd:C00249	map00061 Fatty acid biosynthesis;map00062 Fatty acid elongation;map00071 Fatty acid degradation;map01040 Biosynthesis of unsaturated fatty acids;map01100 Metabolic pathways;map01212 Fatty acid metabolism	HMDB0000220	LMFA01010001	Lipids and lipid-like molecules	Fatty Acyls	Fatty acids and conjugates	Fatty Acyls [FA]	Fatty Acids and Conjugates [FA01]	Straight chain fatty acids [FA0101]	Full match	No results	No results	Lipids and lipid-like molecules	Fatty Acyls	Fatty acids and conjugates	Long-chain fatty acids	1.4504	0.536451	0.0126709	0.859375	2.09819	down	7.76672e+08	9.15363e+08	8.58205e+08	5.78194e+08	5.53094e+08	4.67709e+08	4.61143e+08	7.02639e+08	5.23207e+08	3.98307e+08	4.04997e+08	3.81109e+08	3.76819e+08	3.27367e+08	5.65149e+08	6.86186e+08
Com_328_neg	Eicosapentaenoic acid	(5Z,8Z,11Z,14Z,17Z)-Icosapentaenoic acid; (5Z,8Z,11Z,14Z,17Z)-Eicosapentaenoic acid; Eicosapentaenoic acid; 5,8,11,14,17-Icosapentaenoic acid; (5Z,8Z,11Z,14Z,17Z)-Eicosapentaenoate	C20 H30 O2	302.224	9.262	301.217	cpd:C06428	map01040 Biosynthesis of unsaturated fatty acids	HMDB0001999	--	Lipids and lipid-like molecules	Fatty Acyls	Fatty acids and conjugates	--	--	--	Full match	No results	Full match	Lipids and lipid-like molecules	Fatty Acyls	Fatty acids and conjugates	Long-chain fatty acids	1.7464	0.804385	0.0144686	0.859375	2.24008	down	1.08298e+08	1.7606e+08	1.21073e+08	6.89206e+07	1.37244e+08	7.66583e+07	6.25306e+07	6.72701e+07	1.03676e+08	5.97105e+07	5.979e+07	3.37228e+07	3.03296e+07	3.73771e+07	6.73484e+07	7.64677e+07
Com_2227_neg	S-Sulfo-L-cysteine	S-Sulfo-L-cysteine	C3 H7 N O5 S2	200.976	1.32	199.969	cpd:C05824	map00270 Cysteine and methionine metabolism;map01230 Biosynthesis of amino acids	HMDB0000731	--	Organic acids and derivatives	Carboxylic acids and derivatives	Amino acids, peptides, and analogues	--	--	--	No results	No results	Full match	Organic acids and derivatives	Carboxylic acids and derivatives	Amino acids, peptides, and analogues	S-sulfo-L-cysteines	1.86579	0.899786	0.0180543	0.84375	1.78361	down	3.33605e+06	1.20389e+07	1.33268e+07	1.29062e+07	1.25269e+07	1.19354e+07	6.02447e+06	6.98787e+06	7.5691e+06	6.0109e+06	3.83855e+06	5.72148e+06	3.35912e+06	5.37663e+06	5.71891e+06	4.79086e+06
Com_178_neg	L-Cysteine-glutathione gisulfide	--	C13 H22 N4 O8 S2	426.088	1.356	425.081	--	--	--	--	--	--	--	--	--	--	No results	No results	Full match					0.795424	-0.330205	0.018218	0.8125	1.33785	up	1.43571e+08	1.78519e+08	1.30784e+08	1.51441e+08	1.49573e+08	2.08547e+08	1.96211e+08	2.01806e+08	1.89799e+08	1.95614e+08	2.45183e+08	2.32278e+08	2.33548e+08	2.59804e+08	1.56205e+08	1.97918e+08
Com_2582_neg	(±)9(10)-DiHOME	--	C18 H34 O4	314.246	7.16	313.239	--	--	--	--	--	--	--	--	--	--	Full match	No results	Full match					1.22285	0.290248	0.0186141	0.828125	1.43271	down	1.75366e+07	1.2153e+07	1.3061e+07	1.47522e+07	1.11562e+07	1.86424e+07	1.40412e+07	1.52294e+07	1.21625e+07	1.24862e+07	1.23063e+07	1.17325e+07	1.05673e+07	1.08714e+07	1.32613e+07	1.19405e+07
Com_6518_neg	Cannabichromevarin	--	C19 H26 O2	286.193	8.153	285.186	--	--	--	--	--	--	--	--	--	--	Full match	No results	Full match	Organoheterocyclic compounds	Benzopyrans	1-benzopyrans	1-benzopyrans	0.602896	-0.730019	0.0197031	0.84375	1.19928	up	1.02262e+06	571693	650987	664015	260384	391241	433145	387843	654352	928964	1.26772e+06	1.67338e+06	653070	788759	708494	593390
Com_513_neg	15(R)-Prostaglandin E2	--	C20 H32 O5	352.225	6.396	351.218	--	--	--	--	--	--	--	--	--	--	Full match	No results	Full match	Lipids and lipid-like molecules	Fatty Acyls	Eicosanoids	Prostaglandins and related compounds	0.503129	-0.991	0.0204789	0.875	1.48687	up	2.60542e+07	1.55512e+07	2.02039e+07	2.52634e+07	1.41469e+07	1.58276e+07	2.4115e+07	3.13975e+07	1.2266e+07	7.4077e+07	3.60179e+07	7.22371e+07	4.02581e+07	3.90001e+07	3.65341e+07	3.25829e+07
Com_1474_neg	LPS 20:4	--	C26 H44 N O9 P	545.275	8.953	544.268	--	--	--	LMGP03050007	--	--	--	Glycerophospholipids [GP]	Glycerophosphoserines [GP03]	Monoacylglycerophosphoserines [GP0305]	No results	Full match	No results	Lipids and lipid-like molecules	Glycerophospholipids	Glycerophosphoserines	Phosphatidylserines	1.97877	0.984601	0.0218088	0.875	2.02704	down	1.92853e+07	1.15023e+07	4.6352e+06	2.51948e+07	1.10408e+07	1.68875e+07	2.44091e+07	2.03889e+07	1.09701e+07	9.39721e+06	5.81661e+06	7.22166e+06	1.04269e+07	8.14937e+06	6.1326e+06	9.27291e+06
Com_1033_neg	11(Z),14(Z)-Eicosadienoic Acid	--	C20 H36 O2	308.272	10.727	307.264	--	--	--	--	--	--	--	--	--	--	Full match	No results	No results	Lipids and lipid-like molecules	Fatty Acyls	Fatty acids and conjugates	Long-chain fatty acids	1.30349	0.382378	0.0248425	0.8125	1.79544	down	3.0274e+07	4.43193e+07	2.71197e+07	3.4122e+07	3.48043e+07	4.27833e+07	4.19733e+07	3.91534e+07	2.75246e+07	2.16562e+07	2.3469e+07	2.14556e+07	3.41417e+07	2.15422e+07	3.73816e+07	3.87989e+07
Com_3704_neg	Tetrahydrocorticosterone	Tetrahydrocorticosterone	C21 H34 O4	350.246	6.925	349.239	cpd:C05476	map00140 Steroid hormone biosynthesis	HMDB0000268	LMST02030100	Lipids and lipid-like molecules	Steroids and steroid derivatives	Hydroxysteroids	Sterol Lipids [ST]	Steroids [ST02]	C21 steroids (gluco/mineralocorticoids, progestogins) and derivatives [ST0203]	No results	No results	Full match	Lipids and lipid-like molecules	Steroids and steroid derivatives	Hydroxysteroids	21-hydroxysteroids	0.157164	-2.66966	0.0295357	0.8125	1.38672	up	351150	177853	192505	648646	256662	167511	252377	200639	2.08246e+06	3.89073e+06	1.84094e+06	5.3061e+06	230136	199121	326091	423760
Com_655_neg	(±)18-HEPE	--	C20 H30 O3	318.22	7.575	317.212	--	--	--	--	--	--	--	--	--	--	Full match	No results	No results					1.94892	0.962676	0.0305494	0.828125	1.36725	down	7.9717e+07	6.55254e+07	3.99747e+07	3.19714e+07	3.54759e+07	2.8048e+07	1.34965e+07	3.47719e+07	1.4401e+07	2.07787e+07	5.33159e+06	1.77571e+07	5.36546e+07	2.20784e+07	1.03312e+07	2.4469e+07
Com_5667_neg	11-Dehydro thromboxane B2	--	C20 H32 O6	368.22	5.514	367.213	--	--	--	--	--	--	--	--	--	--	Full match	No results	Full match	Lipids and lipid-like molecules	Fatty Acyls	Eicosanoids	Thromboxanes	0.409004	-1.28981	0.031374	0.8125	1.77206	up	318824	904349	1.36376e+06	982569	687106	776122	924812	1.06572e+06	484712	4.52527e+06	1.50029e+06	4.08567e+06	849211	2.01195e+06	1.94845e+06	1.76604e+06
Com_5109_neg	LPS 18:2	--	C24 H44 N O9 P	521.275	8.711	520.268	--	--	--	LMGP03050011	--	--	--	Glycerophospholipids [GP]	Glycerophosphoserines [GP03]	Monoacylglycerophosphoserines [GP0305]	No results	Full match	No results	Lipids and lipid-like molecules	Glycerophospholipids	Glycerophosphoserines	Phosphatidylserines	1.39395	0.479175	0.0315083	0.875	1.76963	down	2.32505e+06	1.96695e+06	2.06639e+06	4.18488e+06	2.0522e+06	2.20078e+06	3.55691e+06	1.77175e+06	1.8325e+06	1.62814e+06	2.04766e+06	1.75018e+06	1.49884e+06	1.62097e+06	1.91505e+06	2.14404e+06
Com_6594_neg	(±)8(9)-DiHET	--	C20 H34 O4	338.244	10.566	337.236	--	--	--	--	--	--	--	--	--	--	Invalid mass	No results	No results					1.35874	0.442269	0.0338587	0.8125	1.37361	down	2.88752e+06	2.80185e+06	4.3739e+06	1.91977e+06	2.18087e+06	2.28686e+06	2.33549e+06	2.84644e+06	2.1978e+06	1.437e+06	2.15901e+06	1.30206e+06	1.9754e+06	1.56958e+06	2.79949e+06	2.4808e+06
Com_5202_neg	(2E)-4-Hydroxy-3,7-dimethyl-2,6-octadien-1-yl beta-D-glucopyranoside	--	C16 H28 O7	378.187	6.499	377.18	--	--	--	--	--	--	--	--	--	--	Invalid mass	No results	No results					0.538217	-0.89374	0.0346944	0.8125	1.37523	up	1.23946e+06	2.23768e+06	1.0288e+06	2.60092e+06	596215	1.11907e+06	924161	1.41072e+06	1.63259e+06	4.40021e+06	2.04755e+06	5.74073e+06	1.39548e+06	2.3417e+06	1.58222e+06	1.58913e+06
Com_346_neg	LPI 18:2	--	C27 H49 O12 P	596.296	9.289	595.289	--	--	--	LMGP06050010	--	--	--	Glycerophospholipids [GP]	Glycerophosphoinositols [GP06]	Monoacylglycerophosphoinositols [GP0605]	No results	Full match	No results	Lipids and lipid-like molecules	Glycerophospholipids	Glycerophosphoinositols	Phosphatidylinositols	1.44637	0.532437	0.0356879	0.75	1.55171	down	1.10955e+08	1.02695e+08	1.52416e+08	6.43979e+07	1.05037e+08	1.44763e+08	1.02503e+08	1.23768e+08	5.25744e+07	3.722e+07	5.66578e+07	6.83325e+07	7.29514e+07	1.15801e+08	1.08817e+08	1.14412e+08
Com_341_neg	all-cis-4,7,10,13,16-Docosapentaenoic acid	--	C22 H34 O2	330.256	9.988	329.249	--	--	--	--	--	--	--	--	--	--	Full match	No results	Full match	Lipids and lipid-like molecules	Fatty Acyls	Fatty acids and conjugates	Very long-chain fatty acids	1.42374	0.509685	0.0368043	0.796875	1.8611	down	9.67328e+07	1.54377e+08	8.45227e+07	8.07242e+07	1.36544e+08	1.10108e+08	7.50485e+07	7.699e+07	7.87899e+07	5.54886e+07	5.18276e+07	4.56325e+07	5.46395e+07	5.06606e+07	1.03009e+08	1.32422e+08
Com_137_neg	Taurochenodeoxycholic acid	Taurochenodeoxycholate; Taurochenodeoxycholic acid; Chenodeoxycholoyltaurine	C26 H45 N O6 S	499.298	7.145	498.29	cpd:C05465	map00120 Primary bile acid biosynthesis;map04976 Bile secretion;map04979 Cholesterol metabolism	HMDB0242411	LMST05040005	Lipids and lipid-like molecules	Steroids and steroid derivatives	Bile acids, alcohols and derivatives	Sterol Lipids [ST]	Steroid conjugates [ST05]	Taurine conjugates [ST0504]	Full match	Full match	Full match	Lipids and lipid-like molecules	Steroids and steroid derivatives	Bile acids, alcohols and derivatives	Taurinated bile acids and derivatives	0.333109	-1.58593	0.0372483	0.796875	1.53972	up	1.6302e+07	3.36818e+07	5.18073e+07	3.83662e+07	1.92832e+07	4.39517e+07	4.64418e+07	4.91544e+07	7.28584e+07	5.04277e+07	1.01715e+08	4.25694e+08	3.24452e+07	2.94412e+07	1.06785e+08	7.82029e+07
Com_516_neg	8-iso-15-keto Prostaglandin E2	--	C20 H30 O5	332.199	6.569	331.192	--	--	--	--	--	--	--	--	--	--	Invalid mass	No results	No results	Lipids and lipid-like molecules	Fatty Acyls	Eicosanoids	Prostaglandins and related compounds	0.410654	-1.284	0.0374087	0.78125	1.48633	up	2.22518e+07	1.55552e+07	1.50184e+07	1.7359e+07	5.4237e+06	7.04462e+06	1.00799e+07	1.92872e+07	1.54785e+07	3.62647e+07	3.69453e+07	1.1436e+08	1.91772e+07	1.96197e+07	1.84547e+07	1.24835e+07
Com_1986_neg	trans-10-Heptadecenoic Acid	--	C17 H32 O2	268.24	10.018	267.233	--	--	HMDB0244268	--	Lipids and lipid-like molecules	Fatty Acyls	Fatty acids and conjugates	--	--	--	Full match	No results	No results	Lipids and lipid-like molecules	Fatty Acyls	Fatty acids and conjugates	Long-chain fatty acids	1.27884	0.354841	0.0387038	0.8125	1.41274	down	9.39721e+06	8.68091e+06	1.15578e+07	9.29796e+06	7.21974e+06	9.47379e+06	9.55322e+06	8.46609e+06	7.87662e+06	5.01123e+06	5.14099e+06	6.18976e+06	8.63627e+06	5.07118e+06	8.62491e+06	1.10375e+07
Com_6322_neg	Prostaglandin D2	Prostaglandin D2; (5Z,13E)-(15S)-9alpha,15-Dihydroxy-11-oxoprosta-5,13-dienoate; (5Z,13E,15S)-9alpha,15-Dihydroxy-11-oxoprosta-5,13-dienoate; PGD2	C20 H32 O5	334.214	7.716	333.207	cpd:C00696	map00590 Arachidonic acid metabolism;map01100 Metabolic pathways;map04080 Neuroactive ligand-receptor interaction;map04664 Fc epsilon RI signaling pathway;map04726 Serotonergic synapse;map05143 African trypanosomiasis;map05310 Asthma	HMDB0001403	LMFA03010004	Lipids and lipid-like molecules	Fatty Acyls	Eicosanoids	Fatty Acyls [FA]	Eicosanoids [FA03]	Prostaglandins [FA0301]	Invalid mass	No results	No match	Lipids and lipid-like molecules	Fatty Acyls	Eicosanoids	Prostaglandins and related compounds	0.330191	-1.59863	0.0399327	0.796875	1.64189	up	327454	676083	924954	2.50305e+06	253243	251690	430521	313467	1.3291e+06	6.12972e+06	1.33025e+06	4.18718e+06	1.58767e+06	1.8465e+06	255758	537394
Com_1494_neg	17-AAG	--	C31 H43 N3 O8	567.285	7.159	566.278	--	--	HMDB0244762	--	Phenylpropanoids and polyketides	Macrolactams	-	--	--	--	Invalid mass	No results	No results					0.339151	-1.56	0.0419753	0.78125	1.51595	up	1.64433e+06	4.24777e+06	6.86912e+06	4.20192e+06	2.77927e+06	5.07331e+06	5.09364e+06	4.57059e+06	9.44119e+06	5.75003e+06	1.25897e+07	4.55036e+07	3.78686e+06	2.73802e+06	1.23825e+07	9.47354e+06
Com_287_neg	Adrenic acid	7,10,13,16-Docosatetraenoic acid; (7Z,10Z,13Z,16Z)-Docosa-7,10,13,16-tetraenoic acid; Adrenic acid	C22 H36 O2	332.272	10.484	331.264	cpd:C16527	map01040 Biosynthesis of unsaturated fatty acids;map04216 Ferroptosis	HMDB0002226	LMFA04000050	Lipids and lipid-like molecules	Fatty Acyls	Fatty acids and conjugates	Fatty Acyls [FA]	Docosanoids [FA04]	Other Docosanoids [FA0400]	Full match	Full match	No results	Lipids and lipid-like molecules	Fatty Acyls	Fatty acids and conjugates	Very long-chain fatty acids	1.48578	0.571217	0.0424096	0.78125	1.7939	down	6.71383e+07	1.68267e+08	6.41398e+07	9.06831e+07	1.10954e+08	1.71953e+08	1.04861e+08	1.1125e+08	5.08004e+07	6.08123e+07	7.2186e+07	7.78939e+07	4.94462e+07	6.30063e+07	1.04983e+08	1.19377e+08
Com_420_neg	2-Furoic acid	2-Furoate; 2-Furoic acid; 2-Furancarboxylic acid; Pyromucic acid	C5 H4 O3	112.015	2.05	111.008	cpd:C01546	--	HMDB0000617	--	Organoheterocyclic compounds	Furans	Furoic acid and derivatives	--	--	--	Invalid mass	Invalid mass	No results	Organoheterocyclic compounds	Furans	Furoic acid and derivatives	Furoic acids	1.26796	0.342515	0.0446964	0.8125	1.50492	down	6.25995e+07	6.25353e+07	6.94396e+07	7.7327e+07	6.67558e+07	6.43963e+07	4.95718e+07	5.46419e+07	5.39565e+07	5.25581e+07	3.75177e+07	7.98117e+07	4.20457e+07	2.92569e+07	4.85252e+07	5.63925e+07
Com_3007_neg	(2S)-4-Oxo-2-phenyl-3,4-dihydro-2H-chromen-7-yl beta-D-glucopyranoside	--	C21 H22 O8	448.142	6.791	447.135	--	--	--	--	--	--	--	--	--	--	Invalid mass	No results	No results					0.459424	-1.1221	0.0450329	0.796875	1.14261	up	454384	356465	922872	490791	674832	520915	686191	670399	649557	410997	2.54777e+06	724170	2.83394e+06	691626	1.14966e+06	1.38975e+06
Com_687_neg	8Z,11Z,14Z-Eicosatrienoic acid	--	C20 H34 O2	306.256	10.326	305.249	--	--	HMDB0002925	LMFA01030158	Lipids and lipid-like molecules	Fatty Acyls	Fatty acids and conjugates	Fatty Acyls [FA]	Fatty Acids and Conjugates [FA01]	Unsaturated fatty acids [FA0103]	Full match	No results	Full match	Lipids and lipid-like molecules	Fatty Acyls	Fatty acids and conjugates	Long-chain fatty acids	1.37564	0.4601	0.0469847	0.8125	1.61157	down	4.05506e+07	6.56684e+07	3.56717e+07	3.61411e+07	5.85875e+07	7.29857e+07	5.18178e+07	6.36289e+07	3.44316e+07	2.57608e+07	3.55318e+07	2.98112e+07	3.77501e+07	2.6389e+07	5.43371e+07	6.49737e+07
Com_1504_neg	Adenosine diphosphate ribose	ADP-ribose; ADP-D-ribose; Adenosine diphosphate ribose	C15 H23 N5 O14 P2	559.071	1.355	558.064	cpd:C00301	map00230 Purine metabolism	HMDB0001178	--	Nucleosides, nucleotides, and analogues	Purine nucleotides	Purine nucleotide sugars	--	--	--	Full match	No results	Full match	Nucleosides, nucleotides, and analogues	Purine nucleotides	Purine nucleotide sugars	Purine nucleotide sugars	0.0895288	-3.4815	0.0485035	0.890625	2.13948	up	572118	586682	600434	609992	572474	669764	567001	603063	607315	2.81211e+06	703410	686794	3.93492e+07	4.64978e+06	581942	4.01719e+06
Com_585_neg	2,4,5-tris(4-chlorophenyl)-1H-imidazole	--	C21 H13 Cl3 N2	398.018	6.219	397.011	--	--	--	--	--	--	--	--	--	--	Invalid mass	No results	No results					0.833032	-0.263557	0.0496297	0.78125	1.52902	up	6.02404e+07	4.06567e+07	6.89467e+07	6.72049e+07	3.84328e+07	6.18041e+07	6.18374e+07	5.19434e+07	6.49907e+07	6.30743e+07	6.87472e+07	6.64606e+07	6.43857e+07	5.60575e+07	7.61087e+07	8.16511e+07
Com_484_pos	Maltol	Maltol	C6 H6 O3	126.032	1.282	127.039	cpd:C11918	--	HMDB0030776	--	Organoheterocyclic compounds	Pyrans	Pyranones and derivatives	--	--	--	Full match	Full match	Full match	Organoheterocyclic compounds	Pyrans	Pyranones and derivatives	Pyranones and derivatives	1.46301	0.548938	2.15799e-06	1	1.47381	down	2.24113e+08	2.64658e+08	2.47525e+08	2.8188e+08	2.98774e+08	2.75335e+08	2.6698e+08	2.24802e+08	1.68159e+08	1.54547e+08	1.89925e+08	1.65126e+08	1.84654e+08	2.06338e+08	1.83223e+08	1.72535e+08
Com_9274_pos	2-methoxy-5-(1H-1,2,4-triazol-5-yl)-4-(trifluoromethyl)pyridine	--	C9 H7 F3 N4 O	244.056	4.963	245.063	--	--	--	--	--	--	--	--	--	--	Invalid mass	No results	No results					1.9279	0.947033	2.17605e-06	1	1.85779	down	3.90168e+06	6.08997e+06	3.68029e+06	4.3086e+06	3.87347e+06	4.42103e+06	3.51545e+06	4.05204e+06	2.31739e+06	2.50515e+06	2.47602e+06	1.85722e+06	1.96826e+06	2.19885e+06	1.6055e+06	2.62567e+06
Com_1778_pos	(2R,3S,4S,5R,6R)-2-(hydroxymethyl)-6-(propan-2-yloxy)oxane-3,4,5-triol	--	C9 H18 O6	244.092	5.19	245.1	--	--	--	--	--	--	--	--	--	--	Invalid mass	No results	No results					1.90433	0.929285	9.73194e-06	1	1.67316	down	6.97539e+07	7.00071e+07	5.51803e+07	8.55746e+07	8.19432e+07	5.8213e+07	6.24425e+07	6.74619e+07	3.9311e+07	4.20031e+07	3.23908e+07	3.42761e+07	3.63972e+07	3.97498e+07	2.22426e+07	4.27475e+07
Com_5859_pos	octadec-9-ynoic acid	--	C18 H32 O2	262.23	9.872	263.237	--	--	--	--	--	--	--	--	--	--	Invalid mass	No results	No results					2.04673	1.03332	1.28004e-05	1	2.19146	down	1.36787e+07	1.48671e+07	1.43063e+07	1.07614e+07	1.0332e+07	9.74294e+06	1.04539e+07	1.30343e+07	5.52243e+06	5.20689e+06	4.39423e+06	4.86278e+06	4.509e+06	7.35875e+06	7.81026e+06	7.81463e+06
Com_6834_pos	SM 8:1;2O/26:1	--	C39 H77 N2 O6 P	700.542	9.858	701.549	--	--	--	--	--	--	--	--	--	--	No results	Invalid mass	No results					1.53673	0.61986	1.45696e-05	1	1.37677	down	2.58211e+06	2.56444e+06	2.61841e+06	2.15771e+06	2.11812e+06	1.83559e+06	1.92603e+06	2.15158e+06	1.35536e+06	1.71685e+06	1.40681e+06	1.23898e+06	1.25006e+06	1.72469e+06	1.50433e+06	1.4862e+06
Com_1217_pos	4-Methylvaleric Acid	--	C6 H12 O2	116.084	0.168	117.091	--	--	HMDB0000689	--	Lipids and lipid-like molecules	Fatty Acyls	Fatty acids and conjugates	--	--	--	No results	No results	Full match	Lipids and lipid-like molecules	Fatty Acyls	Fatty acids and conjugates	Hydroxy fatty acids	1.36692	0.450928	1.46146e-05	0.984375	1.61977	down	1.30488e+08	1.12581e+08	1.28969e+08	1.3482e+08	1.16121e+08	1.23957e+08	1.20423e+08	9.89533e+07	8.64732e+07	1.04897e+08	8.32803e+07	8.34004e+07	8.01848e+07	9.80327e+07	8.31799e+07	8.74792e+07
Com_8023_pos	D-Phenylalanine	D-Phenylalanine; D-alpha-Amino-beta-phenylpropionic acid	C9 H11 N O2	165.079	5.169	166.086	cpd:C02265	map00360 Phenylalanine metabolism;map04742 Taste transduction	HMDB0250791	--	Organic acids and derivatives	Carboxylic acids and derivatives	Amino acids, peptides, and analogues	--	--	--	No results	No results	Full match	Organic acids and derivatives	Carboxylic acids and derivatives	Amino acids, peptides, and analogues	Phenylalanine and derivatives	1.49872	0.58373	5.69626e-05	1	1.57189	down	4.65613e+06	5.08203e+06	6.70119e+06	4.88946e+06	5.23006e+06	5.69377e+06	6.23597e+06	5.45028e+06	2.90007e+06	3.28106e+06	3.71699e+06	4.26403e+06	3.66716e+06	4.00481e+06	3.02811e+06	4.4554e+06
Com_1313_pos	Coenzyme Q2	--	C19 H26 O4	318.187	9.862	319.195	--	--	HMDB0006709	--	Lipids and lipid-like molecules	Prenol lipids	Quinone and hydroquinone lipids	--	--	--	Invalid mass	No results	No results	Lipids and lipid-like molecules	Prenol lipids	Quinone and hydroquinone lipids	Ubiquinones	1.66646	0.73679	0.000148314	1	2.10933	down	1.28466e+08	1.36957e+08	1.36817e+08	1.18271e+08	1.11648e+08	1.09128e+08	1.09527e+08	1.1035e+08	7.58899e+07	6.73855e+07	6.11845e+07	6.12536e+07	4.72046e+07	8.60014e+07	8.48005e+07	9.30479e+07
Com_3474_pos	7-methyl-3-nitroimidazo[1,2-a]pyridine	--	C8 H7 N3 O2	199.034	1.213	200.041	--	--	--	--	--	--	--	--	--	--	Invalid mass	No results	No results					1.41224	0.497988	0.000187645	1	1.86234	down	2.69767e+07	2.63404e+07	2.73601e+07	3.79621e+07	2.54846e+07	2.85636e+07	2.97818e+07	2.3757e+07	1.74537e+07	1.9622e+07	2.31339e+07	2.35679e+07	1.74454e+07	2.27221e+07	1.87752e+07	1.74693e+07
Com_131_pos	LPC 22:6-SN2	--	C30 H50 N O7 P	567.332	8.552	590.321	--	--	--	--	--	--	--	--	--	--	No results	Full match	No results					1.58995	0.668978	0.00022004	0.96875	1.93998	down	8.99053e+08	9.97698e+08	5.94765e+08	8.43854e+08	1.02108e+09	7.84809e+08	8.68293e+08	8.95278e+08	5.63473e+08	4.62906e+08	4.76151e+08	4.18979e+08	4.56025e+08	7.11349e+08	5.25708e+08	7.28215e+08
Com_11339_pos	N-(2,6-dimethylphenyl)-2-piperidinopropanamide	--	C16 H24 N2 O	260.187	6.342	261.194	--	--	--	--	--	--	--	--	--	--	Invalid mass	No results	No results					2.41926	1.27457	0.000321522	0.984375	1.43636	down	2.19864e+06	612146	855646	1.05698e+06	1.01947e+06	1.45284e+06	733895	1.10032e+06	651064	345394	361721	379752	518395	465177	575645	435371
Com_189_pos	EPK	--	C16 H28 N4 O6	372.204	9.674	373.211	--	--	--	--	--	--	--	--	--	--	Invalid mass	No results	No results					2.29671	1.19957	0.000366733	1	2.50257	down	7.80054e+08	9.5655e+08	5.55574e+08	5.70686e+08	5.68701e+08	6.03105e+08	5.52848e+08	6.14976e+08	4.43434e+08	1.94455e+08	2.73681e+08	2.00758e+08	1.21311e+08	2.85174e+08	3.44519e+08	4.01861e+08
Com_6979_pos	Gly-Phe	--	C11 H14 N2 O3	222.101	5.189	223.108	--	--	HMDB0028848	--	Organic acids and derivatives	Carboxylic acids and derivatives	Amino acids, peptides, and analogues	--	--	--	No results	No results	Full match	Organic acids and derivatives	Carboxylic acids and derivatives	Amino acids, peptides, and analogues	Peptides	1.82267	0.866053	0.000369119	0.953125	1.73991	down	5.77049e+06	5.18781e+06	6.1084e+06	5.58617e+06	7.29047e+06	6.41083e+06	7.79446e+06	1.02191e+07	2.78903e+06	4.70572e+06	2.73073e+06	3.11863e+06	6.02909e+06	3.54183e+06	2.72427e+06	4.18934e+06
Com_3416_pos	2-hydroxy-6-[(8Z,11Z)-pentadeca-8,11,14-trien-1-yl]benzoic acid	--	C22 H30 O3	324.206	9.267	325.213	--	--	--	--	--	--	--	--	--	--	Invalid mass	No results	No results					2.28405	1.19159	0.000385544	0.953125	1.94072	down	3.50238e+07	3.88459e+07	2.63179e+07	2.51161e+07	3.48178e+07	2.04637e+07	2.00565e+07	2.00144e+07	2.22459e+07	9.48181e+06	9.49976e+06	8.20712e+06	5.80978e+06	1.04136e+07	1.62197e+07	1.47298e+07
Com_5817_pos	Norharman	beta-Carboline; Norharman	C11 H8 N2	168.069	5.285	169.077	cpd:C20157	--	HMDB0012897	--	Organoheterocyclic compounds	Indoles and derivatives	Pyridoindoles	--	--	--	Full match	No results	No results	Organoheterocyclic compounds	Indoles and derivatives	Pyridoindoles	Beta carbolines	8.8426	3.14447	0.000580282	1	1.74213	down	216637	608116	473090	1.73858e+06	342126	2.95297e+06	1.64938e+06	520013	124693	103259	133682	107965	78008	130269	147450	136030
Com_4385_pos	Thymine	Thymine; 5-Methyluracil	C5 H6 N2 O2	126.043	4.828	127.05	cpd:C00178	map00240 Pyrimidine metabolism;map01100 Metabolic pathways	HMDB0000262	--	Organoheterocyclic compounds	Diazines	Pyrimidines and pyrimidine derivatives	--	--	--	Full match	No results	Full match	Organoheterocyclic compounds	Diazines	Pyrimidines and pyrimidine derivatives	Hydroxypyrimidines	1.51041	0.594945	0.000592483	0.984375	1.26279	down	1.65298e+07	1.62642e+07	1.78556e+07	1.62823e+07	1.48038e+07	1.88363e+07	1.91846e+07	1.55332e+07	9.84752e+06	1.31129e+07	1.26962e+07	1.52807e+07	8.06306e+06	1.0236e+07	8.53528e+06	1.17997e+07
Com_8642_pos	TG 20:4_20:4_32:5	--	C75 H120 O6	1138.9	10.453	1139.9	--	--	--	--	--	--	--	--	--	--	No results	Invalid mass	No results					2.14461	1.10071	0.000781021	0.953125	1.5119	down	1.74499e+06	1.44124e+06	2.76389e+06	3.10707e+06	3.27784e+06	4.02789e+06	3.52902e+06	1.94907e+06	1.27242e+06	1.03513e+06	977610	1.21152e+06	765853	1.18106e+06	1.19952e+06	2.54105e+06
Com_3619_pos	4-Ethylbenzaldehyde	--	C9 H10 O	134.073	0.439	135.081	--	--	HMDB0032024	--	Benzenoids	Benzene and substituted derivatives	Benzoyl derivatives	--	--	--	Full match	No results	No results	Benzenoids	Benzene and substituted derivatives	Benzoyl derivatives	Benzoyl derivatives	1.52466	0.608484	0.000982879	0.890625	1.31287	down	3.39032e+07	2.3072e+07	2.59522e+07	2.70192e+07	2.46653e+07	2.35801e+07	2.34533e+07	2.10828e+07	1.43933e+07	1.67069e+07	1.39671e+07	1.55897e+07	1.28966e+07	1.61203e+07	2.85409e+07	1.47517e+07
Com_4409_pos	Docosapentaenoic acid	(7Z,10Z,13Z,16Z,19Z)-Docosa-7,10,13,16,19-pentaenoic acid; Docosapentaenoic acid	C22 H34 O2	330.256	9.985	331.263	cpd:C16513	map01040 Biosynthesis of unsaturated fatty acids	HMDB0246621	LMFA04000049	Lipids and lipid-like molecules	Fatty Acyls	Fatty acids and conjugates	Fatty Acyls [FA]	Docosanoids [FA04]	Other Docosanoids [FA0400]	Full match	No results	Full match	Lipids and lipid-like molecules	Fatty Acyls	Fatty acids and conjugates	Very long-chain fatty acids	2.10258	1.07216	0.00103713	0.96875	2.02533	down	1.90012e+07	2.60457e+07	1.34082e+07	1.60572e+07	2.03786e+07	1.62448e+07	1.42736e+07	1.61052e+07	1.1439e+07	6.0203e+06	5.19141e+06	4.56053e+06	4.89136e+06	9.50544e+06	1.07145e+07	1.49825e+07
Com_9823_pos	N-benzyl-2-(6-methoxy-2-naphthyl)propanamide	--	C21 H21 N O2	319.153	5.155	320.16	--	--	--	--	--	--	--	--	--	--	Invalid mass	No results	No results					1.54417	0.626829	0.00140144	0.9375	1.50333	down	1.96166e+06	2.97648e+06	2.67975e+06	2.97411e+06	3.21066e+06	3.98171e+06	3.61262e+06	3.4429e+06	1.45681e+06	1.75519e+06	1.91813e+06	2.04024e+06	1.82198e+06	2.56952e+06	1.66155e+06	2.86286e+06
Com_5261_pos	TQH	--	C15 H24 N6 O6	384.175	9.98	385.182	--	--	--	--	--	--	--	--	--	--	Full match	No results	No results					1.54824	0.630628	0.00146336	1	1.56005	down	1.8601e+07	1.76215e+07	1.92615e+07	1.81445e+07	1.67958e+07	1.86938e+07	1.70876e+07	1.61e+07	1.43445e+07	9.62189e+06	1.13367e+07	1.1809e+07	7.19175e+06	1.46852e+07	1.44252e+07	8.5002e+06
Com_9727_pos	Oleoyl ethanolamide	--	C20 H39 N O2	331.308	6.731	332.316	--	--	HMDB0002088	--	Organic nitrogen compounds	Organonitrogen compounds	Amines	--	--	--	Invalid mass	No results	No results	Organic nitrogen compounds	Organonitrogen compounds	Amines	N-acylethanolamines	1.38025	0.464927	0.00167782	0.921875	1.4998	down	4.10905e+06	3.95035e+06	4.7967e+06	4.4245e+06	4.44679e+06	3.89991e+06	4.86648e+06	4.56143e+06	3.45363e+06	2.77199e+06	2.9699e+06	2.51319e+06	2.42413e+06	4.16695e+06	3.07012e+06	4.02788e+06
Com_2003_pos	2-Arachidonoyl glycerol	--	C23 H38 O4	360.266	8.741	361.273	--	--	--	LMGL01010028	--	--	--	Glycerolipids [GL]	Monoradylglycerols [GL01]	Monoacylglycerols [GL0101]	Invalid mass	No results	No results	Lipids and lipid-like molecules	Endocannabinoids	Not available	Endocannabinoids	1.64399	0.717202	0.0016881	0.96875	2.05637	down	4.99683e+07	6.05406e+07	5.36225e+07	4.36576e+07	4.59788e+07	3.92995e+07	4.56177e+07	4.64737e+07	2.87082e+07	1.85093e+07	2.39363e+07	2.86745e+07	1.85674e+07	4.50925e+07	3.18121e+07	3.89825e+07
Com_115_pos	16(R)-HETE	16(R)-HETE; (5Z,8Z,11Z,14Z)-(16R)-16-Hydroxyeicosa-5,8,11,14-tetraenoic acid; (5Z,8Z,11Z,14Z)-(16R)-16-Hydroxyicosa-5,8,11,14-tetraenoic acid	C20 H32 O3	342.217	7.948	343.224	cpd:C14778	map00590 Arachidonic acid metabolism	HMDB0004680	--	Lipids and lipid-like molecules	Fatty Acyls	Eicosanoids	--	--	--	Invalid mass	No results	No results	Lipids and lipid-like molecules	Fatty Acyls	Eicosanoids	Hydroxyeicosatetraenoic acids	2.6038	1.38062	0.00173822	0.9375	1.40267	down	9.33997e+08	8.63528e+08	5.06542e+08	4.8695e+08	4.32386e+08	5.9445e+08	2.81609e+08	8.33952e+08	1.82747e+08	2.02672e+08	6.17998e+07	2.10128e+08	4.96995e+08	3.28571e+08	1.56597e+08	2.55184e+08
Com_328_pos	Nicotinamide	Nicotinamide; Nicotinic acid amide; Niacinamide; Vitamin PP	C6 H6 N2 O	122.048	1.904	123.056	cpd:C00153	map00760 Nicotinate and nicotinamide metabolism;map01100 Metabolic pathways;map04977 Vitamin digestion and absorption	HMDB0001406	--	Organoheterocyclic compounds	Pyridines and derivatives	Pyridinecarboxylic acids and derivatives	--	--	--	Full match	Full match	Full match	Organoheterocyclic compounds	Pyridines and derivatives	Pyridinecarboxylic acids and derivatives	Nicotinamides	1.54009	0.62301	0.00179135	0.921875	1.76128	down	2.77788e+08	2.91342e+08	2.84392e+08	3.53631e+08	2.57167e+08	3.29855e+08	3.61464e+08	3.1968e+08	1.75354e+08	2.17985e+08	1.62437e+08	1.80137e+08	3.04349e+08	2.71933e+08	1.34966e+08	1.601e+08
Com_9577_pos	DL-5-Methoxytryptophan	--	C12 H14 N2 O3	234.1	5.171	235.108	--	--	--	--	--	--	--	--	--	--	Full match	No results	No results	Organoheterocyclic compounds	Indoles and derivatives	Tryptamines and derivatives	Serotonins	1.51305	0.597458	0.0018737	0.890625	1.16369	down	5.93448e+06	5.64624e+06	5.64369e+06	5.25706e+06	3.86976e+06	3.71094e+06	4.07686e+06	3.59285e+06	3.96851e+06	3.15278e+06	3.16973e+06	4.33432e+06	2.60255e+06	2.47741e+06	2.29023e+06	2.94214e+06
Com_428_pos	Methyl palmitate	Methyl palmitate	C17 H34 O2	287.282	6.734	288.29	cpd:C16995	--	HMDB0061859	--	Lipids and lipid-like molecules	Fatty Acyls	Fatty acid esters	--	--	--	Invalid mass	No results	No results	Lipids and lipid-like molecules	Fatty Acyls	Fatty acid esters	Fatty acid methyl esters	1.34969	0.432631	0.00189847	0.9375	1.34657	down	2.56918e+08	2.63936e+08	3.29914e+08	2.94321e+08	3.1675e+08	2.61837e+08	3.28556e+08	3.00251e+08	2.3585e+08	1.80597e+08	2.09996e+08	2.09709e+08	1.54432e+08	2.78008e+08	2.15101e+08	2.59284e+08
Com_1600_pos	Urocanic acid	Urocanate; Urocanic acid	C6 H6 N2 O2	138.043	1.397	139.05	cpd:C00785	map00340 Histidine metabolism;map01100 Metabolic pathways	HMDB0000301	--	Organoheterocyclic compounds	Azoles	Imidazoles	--	--	--	Full match	Full match	Full match	Organoheterocyclic compounds	Azoles	Imidazoles	Imidazolyl carboxylic acids and derivatives	1.75774	0.813719	0.00225871	0.90625	1.51813	down	1.19944e+07	2.26102e+07	2.32022e+07	2.92756e+07	1.85069e+07	3.15606e+07	3.2628e+07	2.74911e+07	1.47968e+07	1.35857e+07	1.35475e+07	1.60549e+07	1.30813e+07	1.79237e+07	1.19188e+07	1.13203e+07
Com_1002_pos	3-methyl-5-oxo-5-(4-toluidino)pentanoic acid	--	C13 H17 N O3	257.103	1.232	258.11	--	--	--	--	--	--	--	--	--	--	Invalid mass	No results	No match					1.60527	0.682815	0.00231263	0.90625	1.6566	down	1.83094e+08	1.46805e+08	1.57169e+08	8.48677e+07	1.18001e+08	1.12191e+08	9.54093e+07	9.60055e+07	6.09514e+07	7.70868e+07	6.11825e+07	6.06899e+07	1.01254e+08	1.02668e+08	7.40818e+07	8.1012e+07
Com_2227_pos	FRH	--	C21 H30 N8 O4	480.225	8.738	481.232	--	--	--	--	--	--	--	--	--	--	Invalid mass	No results	No results					1.72394	0.785708	0.00289119	1	1.09283	down	5.55603e+07	6.49349e+07	4.9596e+07	4.86032e+07	4.86669e+07	4.4818e+07	5.47847e+07	5.08022e+07	3.15848e+07	1.75604e+07	2.76447e+07	2.66255e+07	1.53543e+07	4.42847e+07	3.51677e+07	4.41101e+07
Com_2587_pos	MAG (18:3)	--	C21 H36 O4	352.261	8.651	375.25	--	--	--	--	--	--	--	--	--	--	No results	No results	Full match	Lipids and lipid-like molecules	Glycerolipids	Monoradylglycerols	Monoacylglycerols	2.6384	1.39966	0.00289813	0.9375	1.34552	down	5.83891e+07	4.38294e+07	2.75981e+07	2.19707e+07	3.50841e+07	1.31823e+07	1.52387e+07	1.40134e+07	1.25045e+07	1.2356e+07	1.23826e+07	8.89338e+06	4.3556e+06	7.31319e+06	1.40975e+07	1.50082e+07
Com_188_pos	LPC 17:0-SN1	--	C25 H52 N O7 P	509.348	9.698	532.337	--	--	--	--	--	--	--	--	--	--	No results	Full match	Full match					1.30018	0.378709	0.00372077	0.875	1.21864	down	6.21657e+08	5.53e+08	6.90553e+08	5.23998e+08	4.96895e+08	6.57257e+08	5.2934e+08	6.06832e+08	3.75861e+08	3.74174e+08	4.03446e+08	3.89841e+08	4.35489e+08	5.37779e+08	4.75271e+08	6.07286e+08
Com_2363_pos	Docosanamide	--	C22 H45 N O	339.35	9.436	340.357	--	--	HMDB0000583	LMFA08010020	Lipids and lipid-like molecules	Fatty Acyls	Fatty amides	Fatty Acyls [FA]	Fatty amides [FA08]	Primary amides [FA0801]	Full match	No results	No results	Lipids and lipid-like molecules	Fatty Acyls	Fatty amides	Fatty amides	2.07239	1.05129	0.00400838	0.9375	1.18466	down	1.57972e+07	3.53945e+07	9.99114e+06	9.67217e+06	1.69755e+07	1.63401e+07	9.80978e+06	1.25036e+07	7.84942e+06	7.42289e+06	5.80738e+06	4.9383e+06	4.3017e+06	8.84124e+06	7.75309e+06	1.4119e+07
Com_7333_pos	2-(1H-benzimidazol-2-yl)-N-[4-(benzyloxy)phenyl]benzamide	--	C27 H22 N4 O2	434.175	9.673	435.182	--	--	--	--	--	--	--	--	--	--	Full match	No results	No results					2.06101	1.04335	0.0041819	1	2.27084	down	9.52956e+06	8.52686e+06	8.11701e+06	9.21604e+06	8.4958e+06	8.47628e+06	7.6815e+06	9.51005e+06	7.13207e+06	2.9748e+06	3.9688e+06	3.15063e+06	1.11572e+06	4.76665e+06	5.00805e+06	5.63046e+06
Com_104_pos	PC O-18:0	--	C26 H54 N O7 P	523.364	9.905	524.371	--	--	--	LMGP01020046	--	--	--	Glycerophospholipids [GP]	Glycerophosphocholines [GP01]	1-alkyl,2-acylglycerophosphocholines [GP0102]	No results	Full match	Full match					1.33825	0.420347	0.00437456	0.921875	1.4335	down	1.48825e+09	1.38806e+09	1.60648e+09	1.02074e+09	1.09673e+09	9.79223e+08	1.00505e+09	1.20187e+09	8.77398e+08	8.68445e+08	8.93424e+08	7.66797e+08	9.28004e+08	8.55012e+08	9.90436e+08	1.13332e+09
Com_7339_pos	N-P-Coumaroyl Spermidine	--	C16 H25 N3 O2	291.194	6.302	314.183	--	--	--	--	--	--	--	--	--	--	No results	No results	Full match	Phenylpropanoids and polyketides	Cinnamic acids and derivatives	Hydroxycinnamic acids and derivatives	Coumaric acids and derivatives	0.497468	-1.00733	0.00443055	0.890625	1.59663	up	2.32359e+06	2.85427e+06	3.53546e+06	2.38013e+06	1.87223e+06	3.37288e+06	2.87749e+06	4.19626e+06	2.20117e+06	5.99436e+06	6.55625e+06	8.91314e+06	4.2339e+06	8.70892e+06	5.63338e+06	4.82185e+06
Com_4187_pos	YNK	--	C19 H29 N5 O6	423.212	8.418	424.22	--	--	--	--	--	--	--	--	--	--	Full match	No results	No results					1.26735	0.341814	0.00450651	0.890625	1.21334	down	1.42042e+07	1.61548e+07	1.15934e+07	1.25062e+07	1.64813e+07	1.13296e+07	1.5604e+07	1.37851e+07	1.23186e+07	9.92412e+06	1.02486e+07	1.08298e+07	8.90757e+06	1.30356e+07	1.04612e+07	1.23785e+07
Com_1157_pos	Pipecolic acid	L-Pipecolate; Pipecolinic acid; Pipecolic acid; 2-Piperidinecarboxylic acid; (S)-Piperidine-2-carboxylic acid	C6 H11 N O2	129.079	1.725	130.087	cpd:C00408	map00310 Lysine degradation;map01100 Metabolic pathways	HMDB0000070	--	Organic acids and derivatives	Carboxylic acids and derivatives	Amino acids, peptides, and analogues	--	--	--	Full match	Full match	Full match	Organic acids and derivatives	Carboxylic acids and derivatives	Amino acids, peptides, and analogues	Alpha amino acids	1.28557	0.362407	0.00466935	0.90625	1.02182	down	6.77458e+07	1.00346e+08	8.58414e+07	9.36601e+07	8.69731e+07	7.68273e+07	9.17076e+07	9.91213e+07	7.29699e+07	6.2734e+07	4.88914e+07	6.19053e+07	6.80584e+07	8.55267e+07	7.5763e+07	7.03861e+07
Com_5750_pos	18-HETE	--	C20 H32 O3	302.224	9.271	303.231	--	--	HMDB0062302	LMFA03060092	Lipids and lipid-like molecules	Fatty Acyls	Eicosanoids	Fatty Acyls [FA]	Eicosanoids [FA03]	Hydroxy/hydroperoxyeicosatetraenoic acids [FA0306]	Invalid mass	No match	No match	Lipids and lipid-like molecules	Fatty Acyls	Eicosanoids	Hydroxyeicosatetraenoic acids	1.92817	0.947232	0.00473706	0.859375	1.48938	down	1.28884e+07	1.58825e+07	1.02047e+07	7.46664e+06	1.489e+07	7.33726e+06	8.39381e+06	9.11266e+06	1.07807e+07	5.18987e+06	3.88617e+06	3.03062e+06	3.76479e+06	2.60917e+06	7.70444e+06	7.72739e+06
Com_162_pos	L-Valine	L-Valine; 2-Amino-3-methylbutyric acid	C5 H11 N O2	117.079	1.748	118.087	cpd:C00183	map00280 Valine, leucine and isoleucine degradation;map00290 Valine, leucine and isoleucine biosynthesis;map00770 Pantothenate and CoA biosynthesis;map00970 Aminoacyl-tRNA biosynthesis;map01100 Metabolic pathways;map01210 2-Oxocarboxylic acid metabolism;map01230 Biosynthesis of amino acids;map02010 ABC transporters;map04974 Protein digestion and absorption;map04978 Mineral absorption;map05230 Cen…	HMDB0000883	--	Organic acids and derivatives	Carboxylic acids and derivatives	Amino acids, peptides, and analogues	--	--	--	Full match	No results	Full match	Organic acids and derivatives	Carboxylic acids and derivatives	Amino acids, peptides, and analogues	Valine and derivatives	1.26755	0.342043	0.00479446	0.84375	1.05584	down	5.17371e+08	6.75048e+08	6.76008e+08	6.50484e+08	6.15735e+08	7.36891e+08	7.35618e+08	8.00407e+08	4.06006e+08	5.35054e+08	5.35217e+08	7.11409e+08	5.21793e+08	5.35838e+08	5.02639e+08	5.18196e+08
Com_8216_pos	Testosterone acetate	Testosterone acetate	C21 H30 O3	330.219	6.488	331.227	cpd:C03027	--	HMDB0062780	LMST02020057	Lipids and lipid-like molecules	Steroids and steroid derivatives	Steroid esters	Sterol Lipids [ST]	Steroids [ST02]	C19 steroids (androgens) and derivatives [ST0202]	Full match	No results	Full match	Lipids and lipid-like molecules	Steroids and steroid derivatives	Steroid esters	Steroid esters	0.380732	-1.39315	0.00489403	0.90625	1.66054	up	487320	272785	249212	716266	489386	1.14979e+06	1.59068e+06	1.24759e+06	1.35849e+06	1.29677e+06	1.09378e+06	5.48435e+06	1.95337e+06	1.43709e+06	1.77504e+06	1.8935e+06
Com_1_pos	LPC 16:0-SN1	--	C24 H50 N O7 P	495.332	9.233	496.339	--	--	--	--	--	--	--	--	--	--	No results	Full match	Full match					1.23058	0.299341	0.00491132	0.890625	1.35449	down	2.64875e+10	2.46411e+10	2.29016e+10	2.17005e+10	2.51315e+10	2.43087e+10	2.41595e+10	2.53842e+10	1.61758e+10	1.85356e+10	1.71605e+10	1.77669e+10	1.91638e+10	2.50252e+10	2.06466e+10	2.37556e+10
Com_1916_pos	DLK	--	C16 H30 N4 O6	374.22	9.984	375.227	--	--	--	--	--	--	--	--	--	--	Invalid mass	No results	No results					1.98695	0.990552	0.00502786	0.90625	1.85183	down	5.40493e+07	8.49713e+07	3.58771e+07	4.25223e+07	5.23627e+07	4.905e+07	4.43523e+07	3.8897e+07	3.6662e+07	1.09547e+07	1.57568e+07	1.57316e+07	1.23564e+07	2.44755e+07	3.53866e+07	5.10382e+07
Com_6675_pos	PC 20:2_20:2	--	C48 H88 N O8 P	837.62	10.886	838.628	--	--	--	--	--	--	--	--	--	--	No results	Invalid mass	No results					2.00276	1.00199	0.00520038	0.875	2.06546	down	1.15386e+07	4.45287e+06	7.28459e+06	8.38521e+06	7.27689e+06	6.713e+06	7.4053e+06	6.95637e+06	4.8196e+06	1.67497e+06	1.37726e+06	4.49702e+06	3.21462e+06	7.34351e+06	4.6257e+06	2.41234e+06
Com_9664_pos	Oleoyl-L-alpha-lysophosphatidic acid	--	C21 H40 Na O7 P	458.24	9.63	459.248	--	--	--	--	--	--	--	--	--	--	No results	No results	Full match	Lipids and lipid-like molecules	Glycerophospholipids	Glycerophosphates	1-acylglycerol-3-phosphates	1.26657	0.34093	0.00584611	0.890625	1.22725	down	3.754e+06	3.62419e+06	3.83725e+06	3.01647e+06	4.04014e+06	3.85369e+06	3.72866e+06	4.10427e+06	2.2181e+06	2.9913e+06	2.55254e+06	2.46705e+06	3.04885e+06	3.44232e+06	3.14167e+06	3.79152e+06
Com_806_pos	PC 17:0_17:1	--	C42 H82 N O8 P	759.575	9.852	760.582	--	--	--	LMGP01011529	--	--	--	Glycerophospholipids [GP]	Glycerophosphocholines [GP01]	Diacylglycerophosphocholines [GP0101]	No results	Full match	No results					1.3666	0.450586	0.00661639	0.921875	1.43165	down	1.75904e+08	1.7941e+08	1.66921e+08	1.57414e+08	1.6687e+08	1.59748e+08	1.56028e+08	1.48971e+08	1.25307e+08	9.79111e+07	1.42679e+08	7.92083e+07	9.40169e+07	1.49729e+08	1.08061e+08	1.62599e+08
Com_363_pos	6-Methylquinoline	--	C10 H9 N	143.074	5.165	144.081	--	--	HMDB0033115	--	Organoheterocyclic compounds	Quinolines and derivatives	-	--	--	--	Full match	No results	No results	Organoheterocyclic compounds	Quinolines and derivatives	Not available	Quinolines and derivatives	1.43694	0.522998	0.0066294	0.84375	1.0796	down	4.5532e+08	4.45713e+08	4.96176e+08	4.54419e+08	3.23317e+08	2.81397e+08	3.67012e+08	2.98764e+08	3.16686e+08	2.40521e+08	3.08417e+08	3.76769e+08	1.83372e+08	2.24479e+08	2.19089e+08	3.03425e+08
Com_365_pos	PC 35:2	--	C43 H82 N O8 P	793.559	9.943	794.566	--	--	--	LMGP01012036	--	--	--	Glycerophospholipids [GP]	Glycerophosphocholines [GP01]	Diacylglycerophosphocholines [GP0101]	No results	Invalid mass	No results	Lipids and lipid-like molecules	Glycerophospholipids	Glycerophosphocholines	Phosphocholines	1.61908	0.695172	0.00760434	0.9375	1.22089	down	3.82336e+08	4.05806e+08	3.63649e+08	3.61116e+08	3.72096e+08	2.12904e+08	3.79964e+08	3.47316e+08	2.49426e+08	1.00818e+08	1.99577e+08	2.54248e+08	1.94695e+08	1.27418e+08	3.06689e+08	3.12063e+08
Com_2963_pos	Acetylcholine	--	C7 H15 N O2	145.11	1.352	146.118	--	--	HMDB0000895	--	Organic nitrogen compounds	Organonitrogen compounds	Quaternary ammonium salts	--	--	--	Full match	No results	No results	Organic nitrogen compounds	Organonitrogen compounds	Quaternary ammonium salts	Acyl cholines	1.34911	0.432011	0.00838904	0.859375	1.21351	down	3.05999e+07	2.53034e+07	2.67914e+07	2.75561e+07	3.60916e+07	3.65564e+07	2.7649e+07	3.0913e+07	1.72716e+07	2.46108e+07	1.5708e+07	2.88075e+07	2.66187e+07	2.81857e+07	1.73237e+07	2.04513e+07
Com_589_pos	Poncirin	Poncirin; Isosakuranetin 7-O-neohesperidoside	C28 H34 O14	616.172	6.458	617.179	cpd:C09830	--	HMDB0037487	LMPK12140333	Phenylpropanoids and polyketides	Flavonoids	Flavonoid glycosides	Polyketides [PK]	Flavonoids [PK12]	Flavanones [PK1214]	Invalid mass	No results	No results	Phenylpropanoids and polyketides	Flavonoids	Flavonoid glycosides	Flavonoid-7-O-glycosides	3.06149	1.61423	0.00873557	0.890625	1.74471	down	1.30595e+08	7.66959e+07	9.88299e+07	1.86435e+08	6.56142e+07	8.50669e+07	1.74325e+08	1.33268e+08	9.98569e+07	7.36747e+06	2.37184e+07	3.49261e+07	2.29249e+06	9.12068e+07	2.23684e+07	2.88412e+07
Com_336_pos	Indole	Indole; 2,3-Benzopyrrole	C8 H7 N	117.058	5.165	118.065	cpd:C00463	map00380 Tryptophan metabolism;map00400 Phenylalanine, tyrosine and tryptophan biosynthesis;map01100 Metabolic pathways;map04974 Protein digestion and absorption	HMDB0000738	--	Organoheterocyclic compounds	Indoles and derivatives	Indoles	--	--	--	Full match	No results	No results	Organoheterocyclic compounds	Indoles and derivatives	Indoles	Indoles	1.43933	0.525399	0.00929485	0.828125	1.0341	down	4.82947e+08	4.78525e+08	5.35571e+08	4.84596e+08	3.43582e+08	2.91926e+08	3.88931e+08	3.1213e+08	3.45946e+08	2.52377e+08	3.3231e+08	4.02456e+08	1.8959e+08	2.30017e+08	2.28652e+08	3.24034e+08
Com_7068_pos	Eicosapentaenoic acid ethyl ester	--	C22 H34 O2	330.255	8.527	331.263	--	--	HMDB0249402	--	Lipids and lipid-like molecules	Fatty Acyls	Fatty acid esters	--	--	--	Full match	No results	Full match	Lipids and lipid-like molecules	Fatty Acyls	Fatty acid esters	Fatty acid esters	2.24641	1.16762	0.00956899	0.875	1.39219	down	3.57019e+06	4.86078e+06	1.85838e+06	2.5959e+06	2.06699e+06	3.31927e+06	1.34168e+06	5.25568e+06	519470	1.39348e+06	399583	860667	2.9241e+06	2.01623e+06	1.19212e+06	1.76484e+06
Com_2225_pos	Lysopc 18:2	--	C26 H50 N O7 P	519.331	9.059	520.338	--	--	--	--	--	--	--	--	--	--	No results	No results	Full match	Lipids and lipid-like molecules	Glycerophospholipids	Glycerophosphocholines	Phosphocholines	1.4744	0.560124	0.00990621	0.90625	1.1709	down	4.06788e+07	2.60949e+07	3.25712e+07	3.1611e+07	3.28842e+07	3.19998e+07	4.33241e+07	4.54512e+07	2.24858e+07	1.32965e+07	1.74369e+07	2.25123e+07	2.43876e+07	4.04268e+07	2.19905e+07	3.0502e+07
Com_7052_pos	HRH	--	C18 H28 N10 O4	448.228	5.641	449.235	--	--	--	--	--	--	--	--	--	--	Full match	No results	No results					1.63227	0.706876	0.0101998	0.890625	1.73735	down	7.49863e+06	7.64379e+06	5.07383e+06	1.14837e+07	6.80991e+06	4.61038e+06	6.09621e+06	6.31547e+06	6.14592e+06	6.10121e+06	4.47487e+06	3.46503e+06	3.62473e+06	4.69671e+06	1.79623e+06	3.7167e+06
Com_10273_pos	Levothyroxine	--	C15 H11 I4 N O4	776.686	6.142	777.693	--	--	HMDB0000248	--	Organic acids and derivatives	Carboxylic acids and derivatives	Amino acids, peptides, and analogues	--	--	--	Full match	No results	Full match	Organic acids and derivatives	Carboxylic acids and derivatives	Amino acids, peptides, and analogues	Phenylalanine and derivatives	1.85866	0.894265	0.0117303	0.890625	1.66383	down	3.47831e+06	2.10388e+06	2.39095e+06	3.46118e+06	2.5483e+06	3.10807e+06	3.80543e+06	3.57779e+06	2.14864e+06	557552	2.76396e+06	1.43079e+06	567467	2.67589e+06	1.26725e+06	1.75593e+06
Com_1779_pos	PC O-38:9	--	C46 H76 N O7 P	1571.05	10.622	786.53	--	--	--	--	--	--	--	--	--	--	No results	Invalid mass	No results					0.344872	-1.53587	0.0128883	0.875	1.14984	up	1.37901e+07	6.98914e+06	1.28557e+07	4.16437e+06	9.72823e+06	6.6445e+06	1.05483e+07	2.8307e+06	1.06785e+07	7.58581e+07	1.828e+07	1.50329e+07	3.88513e+07	1.1397e+07	1.6057e+07	9.71764e+06
Com_10942_pos	PC 19:1_19:2	--	C46 H86 N O8 P	811.608	9.204	812.616	--	--	--	--	--	--	--	--	--	--	No results	Full match	No results					1.25847	0.33167	0.0131351	0.875	1.03242	down	1.68402e+06	1.86101e+06	1.77462e+06	1.60991e+06	1.62683e+06	1.61378e+06	1.68779e+06	1.56455e+06	1.12854e+06	1.15052e+06	1.07183e+06	1.10714e+06	1.20686e+06	1.55271e+06	1.96937e+06	1.47879e+06
Com_7022_pos	PC 19:1_20:5	--	C47 H82 N O8 P	819.572	11.652	820.58	--	--	--	LMGP01011943	--	--	--	Glycerophospholipids [GP]	Glycerophosphocholines [GP01]	Diacylglycerophosphocholines [GP0101]	No results	Invalid mass	No results					1.98667	0.99035	0.01341	0.90625	1.80781	down	7.49567e+06	6.73104e+06	9.41982e+06	5.94105e+06	7.12639e+06	8.32377e+06	5.80644e+06	7.78651e+06	6.21987e+06	2.47871e+06	3.41695e+06	6.53569e+06	841416	1.17445e+06	6.49605e+06	2.34894e+06
Com_31_pos	PC O-16:0	--	C24 H50 N O7 P	495.332	9.002	496.339	--	--	--	LMGP01020019	--	--	--	Glycerophospholipids [GP]	Glycerophosphocholines [GP01]	1-alkyl,2-acylglycerophosphocholines [GP0102]	No results	Full match	Full match					1.23325	0.302462	0.0139088	0.796875	1.31898	down	3.803e+09	3.72685e+09	3.63694e+09	3.11244e+09	3.75716e+09	3.95563e+09	3.67661e+09	4.22994e+09	2.40588e+09	2.7872e+09	2.66424e+09	2.49465e+09	2.87375e+09	3.96327e+09	3.10253e+09	3.95226e+09
Com_340_pos	PC 36:2	--	C44 H84 N O8 P	807.575	10.342	808.582	--	--	--	LMGP01012219	--	--	--	Glycerophospholipids [GP]	Glycerophosphocholines [GP01]	Diacylglycerophosphocholines [GP0101]	No results	Invalid mass	No results	Lipids and lipid-like molecules	Glycerophospholipids	Glycerophosphocholines	Phosphocholines	1.47181	0.557596	0.014763	0.859375	1.08463	down	2.54496e+08	2.67979e+08	2.54024e+08	2.57519e+08	2.17439e+08	1.65537e+08	1.47765e+08	2.12463e+08	2.44982e+08	1.3469e+08	1.23963e+08	1.58364e+08	8.41501e+07	9.82606e+07	1.70271e+08	1.92822e+08
Com_2241_pos	PC 17:1_18:2	--	C43 H80 N O8 P	1539.1	10.617	770.557	--	--	--	LMGP01011622	--	--	--	Glycerophospholipids [GP]	Glycerophosphocholines [GP01]	Diacylglycerophosphocholines [GP0101]	No results	Invalid mass	No results					1.5945	0.673107	0.015391	0.875	1.36221	down	2.96841e+07	2.62064e+07	3.09328e+07	2.3785e+07	2.51179e+07	2.04449e+07	1.17188e+07	3.2931e+07	1.55083e+07	1.95238e+07	1.68203e+07	1.47589e+07	6.885e+06	1.26276e+07	2.05515e+07	1.92704e+07
Com_8619_pos	1,4-dihydroxyheptadec-16-en-2-yl acetate	--	C19 H36 O4	310.25	8.849	311.257	--	--	--	LMFA05000641	--	--	--	Fatty Acyls [FA]	Fatty alcohols [FA05]	_	Invalid mass	No results	No results					2.02822	1.02022	0.0159355	0.8125	1.26	down	8.00439e+06	7.15289e+06	3.78789e+06	4.81498e+06	7.06494e+06	1.79161e+06	3.69837e+06	2.35272e+06	4.44624e+06	2.5614e+06	1.4859e+06	1.31738e+06	1.96843e+06	2.08361e+06	2.68592e+06	2.51599e+06
Com_715_pos	LPC 15:0-SN1	--	C23 H48 N O7 P	481.316	8.768	482.324	--	--	--	--	--	--	--	--	--	--	No results	Full match	Full match					1.26433	0.33837	0.0167321	0.828125	1.03795	down	1.66985e+08	1.80955e+08	1.57432e+08	1.66548e+08	1.74968e+08	2.09324e+08	1.8385e+08	1.98788e+08	1.01543e+08	1.18385e+08	1.26551e+08	1.27857e+08	1.3185e+08	2.10658e+08	1.49847e+08	1.71345e+08
Com_2215_pos	LPC 17:0-SN2	--	C25 H52 N O7 P	509.348	9.463	510.355	--	--	--	--	--	--	--	--	--	--	No results	Full match	Full match					1.28121	0.357512	0.0176229	0.859375	1.38372	down	3.95653e+07	3.7971e+07	6.55592e+07	4.14678e+07	3.62867e+07	4.56487e+07	4.0643e+07	3.98011e+07	2.93262e+07	2.68425e+07	3.53305e+07	3.23946e+07	2.71959e+07	3.61119e+07	3.95812e+07	4.40091e+07
Com_5381_pos	PC 40:6	--	C48 H84 N O8 P	855.574	9.575	856.581	--	--	--	LMGP01012107	--	--	--	Glycerophospholipids [GP]	Glycerophosphocholines [GP01]	Diacylglycerophosphocholines [GP0101]	No results	Invalid mass	No results	Lipids and lipid-like molecules	Glycerophospholipids	Glycerophosphocholines	Phosphocholines	1.88976	0.918206	0.0188017	0.875	1.40044	down	6.76936e+06	5.88322e+06	7.54143e+06	5.91913e+06	4.36267e+06	4.60923e+06	3.69381e+06	5.28394e+06	6.70557e+06	2.28712e+06	791652	4.31914e+06	1.20583e+06	814674	3.47999e+06	3.71257e+06
Com_2231_pos	LPC O-16:1	--	C24 H50 N O6 P	479.337	9.648	480.345	--	--	--	LMGP01060031	--	--	--	Glycerophospholipids [GP]	Glycerophosphocholines [GP01]	Monoalkylglycerophosphocholines [GP0106]	No results	Full match	No results					1.25292	0.325295	0.0189069	0.84375	1.12209	down	3.89658e+07	3.25295e+07	3.75315e+07	3.02866e+07	3.15568e+07	4.01421e+07	3.26696e+07	4.25471e+07	2.58758e+07	2.006e+07	2.56105e+07	2.73261e+07	2.70152e+07	3.80189e+07	2.67335e+07	3.78093e+07
Com_7035_pos	β-Estradiol	Estradiol-17beta; Estradiol; beta-Estradiol	C18 H24 O2	272.175	8.638	295.164	cpd:C00951	map00140 Steroid hormone biosynthesis;map01100 Metabolic pathways;map01522 Endocrine resistance;map04913 Ovarian steroidogenesis;map04915 Estrogen signaling pathway;map04917 Prolactin signaling pathway;map04961 Endocrine and other factor-regulated calcium reabsorption;map05200 Pathways in cancer;map05215 Prostate cancer;map05224 Breast cancer	HMDB0000151	--	Lipids and lipid-like molecules	Steroids and steroid derivatives	Estrane steroids	--	--	--	Invalid mass	No results	No results	Lipids and lipid-like molecules	Steroids and steroid derivatives	Estrane steroids	Estrogens and derivatives	1.59486	0.673426	0.0190478	0.84375	1.06801	down	6.28032e+06	4.35973e+06	1.00794e+07	4.1774e+06	4.71528e+06	4.69391e+06	4.12576e+06	6.27302e+06	3.5011e+06	3.80831e+06	3.04572e+06	3.29924e+06	2.31505e+06	1.49368e+06	5.44275e+06	5.12478e+06
Com_3078_pos	Nicotinamide N-oxide	--	C6 H6 N2 O2	138.043	2.163	121.04	--	--	HMDB0002730	--	Organoheterocyclic compounds	Pyridines and derivatives	Pyridinecarboxylic acids and derivatives	--	--	--	No results	No results	Full match					2.30924	1.20742	0.0191876	0.84375	1.27893	down	2.80005e+06	5.41908e+06	3.61491e+06	6.22532e+06	2.41979e+06	7.971e+06	1.63868e+07	8.86635e+06	4.95643e+06	2.0902e+06	2.11794e+06	1.62493e+06	3.42966e+06	4.01628e+06	1.83116e+06	3.18924e+06
Com_5563_pos	ethyl 3-oxo-3-(1H-pyrazol-5-ylamino)propanoate	--	C8 H11 N3 O3	219.06	1.273	220.067	--	--	--	--	--	--	--	--	--	--	Invalid mass	No results	No results					1.4149	0.500699	0.0195159	0.84375	1.19709	down	8.94877e+06	1.06075e+07	1.11341e+07	1.3728e+07	8.25109e+06	1.26326e+07	7.35948e+06	1.23584e+07	7.37987e+06	6.78404e+06	8.06378e+06	1.17977e+07	4.14375e+06	9.46746e+06	5.41242e+06	7.04017e+06
Com_2484_pos	SM 8:1;2O/32:0	--	C45 H91 N2 O6 P	786.655	8.31	787.663	--	--	--	--	--	--	--	--	--	--	No results	Invalid mass	No results					1.2892	0.366479	0.0200821	0.8125	1.00726	down	1.74594e+07	1.77068e+07	2.23072e+07	2.38846e+07	2.16261e+07	1.87523e+07	2.55847e+07	2.73522e+07	1.87446e+07	1.8057e+07	1.29732e+07	2.2407e+07	1.26135e+07	1.61035e+07	1.33982e+07	2.11922e+07
Com_3974_pos	N-[2-chloro-6-(trifluoromethoxy)phenyl]-2,2-dimethylpropanamide	--	C12 H13 Cl F3 N O2	295.059	1.226	296.066	--	--	--	--	--	--	--	--	--	--	Full match	No results	No results					1.44223	0.5283	0.0201564	0.765625	1.08183	down	3.11975e+07	2.76167e+07	1.44142e+07	1.49109e+07	1.94918e+07	2.11941e+07	1.62116e+07	1.95147e+07	1.21671e+07	1.64851e+07	9.49354e+06	9.29374e+06	1.51859e+07	2.0189e+07	1.50451e+07	1.62358e+07
Com_2499_pos	SM 42:1;2O	--	C47 H95 N2 O6 P	1673.35	9.152	837.682	--	--	--	--	--	--	--	--	--	--	No results	Invalid mass	No results					1.58698	0.666283	0.0214655	0.890625	1.1605	down	5.12438e+07	2.1478e+07	4.54418e+07	1.99233e+07	2.11885e+07	1.97789e+07	3.17112e+07	2.36013e+07	1.72775e+07	1.59868e+07	2.36939e+07	1.80544e+07	1.58432e+07	2.06685e+07	1.71969e+07	1.896e+07
Com_4124_pos	PC 34:2	--	C42 H80 N O8 P	779.542	9.354	780.549	--	--	--	LMGP01012147	--	--	--	Glycerophospholipids [GP]	Glycerophosphocholines [GP01]	Diacylglycerophosphocholines [GP0101]	No results	Invalid mass	No results	Lipids and lipid-like molecules	Glycerophospholipids	Glycerophosphocholines	Phosphocholines	1.44874	0.534795	0.0217591	0.859375	1.32747	down	2.0924e+07	2.02226e+07	2.14248e+07	2.06236e+07	1.70382e+07	1.67944e+07	1.66327e+07	1.35815e+07	1.69996e+07	9.76451e+06	1.78092e+07	5.5397e+06	8.84691e+06	1.16333e+07	1.55674e+07	1.5474e+07
Com_21_pos	LPC 20:4-SN1	--	C28 H50 N O7 P	543.332	8.797	566.321	--	--	--	--	--	--	--	--	--	--	No results	Full match	Full match					1.22344	0.290949	0.0231257	0.859375	1.2611	down	4.91442e+09	6.10008e+09	4.07577e+09	5.9818e+09	6.02507e+09	6.41015e+09	6.36298e+09	6.55995e+09	4.32675e+09	3.74777e+09	4.92124e+09	4.76539e+09	4.06348e+09	5.67836e+09	4.74598e+09	5.70143e+09
Com_1355_pos	LPC O-18:1	--	C26 H54 N O6 P	507.369	10.029	508.376	--	--	--	LMGP01060039	--	--	--	Glycerophospholipids [GP]	Glycerophosphocholines [GP01]	Monoalkylglycerophosphocholines [GP0106]	No results	Full match	No results					1.28576	0.362623	0.0240258	0.828125	1.26336	down	7.2603e+07	7.38809e+07	6.40656e+07	5.76613e+07	8.77444e+07	7.72177e+07	6.36752e+07	8.47545e+07	4.08799e+07	4.62796e+07	4.43633e+07	4.89921e+07	6.99518e+07	8.59944e+07	5.23385e+07	6.35415e+07
Com_368_pos	N-Benzylformamide	N-Benzylformamide	C8 H9 N O	135.069	2.444	136.076	cpd:C15561	--	HMDB0304423	--	Benzenoids	Benzene and substituted derivatives	-	--	--	--	Full match	Full match	No results	Benzenoids	Benzene and substituted derivatives	Not available	Benzene and substituted derivatives	1.37764	0.462199	0.0243263	0.828125	1.12878	down	1.91233e+08	3.01519e+08	3.80699e+08	3.60916e+08	4.45105e+08	3.81696e+08	4.48883e+08	3.52225e+08	2.56962e+08	2.22805e+08	3.60637e+08	3.47961e+08	2.07491e+08	2.10078e+08	2.34442e+08	2.3729e+08
Com_4921_pos	Cafestol	Cafestol	C20 H28 O3	316.204	6.66	317.211	cpd:C09066	--	HMDB0035710	--	Organoheterocyclic compounds	Naphthofurans	-	--	--	--	Full match	No results	Full match	Organoheterocyclic compounds	Naphthofurans	Not available	Naphthofurans	0.356471	-1.48814	0.0248139	0.859375	1.11305	up	2.17069e+06	1.68108e+06	1.42726e+06	2.27358e+06	892429	911659	2.39288e+06	2.6445e+06	1.65961e+06	5.52707e+06	2.44625e+06	1.82211e+07	4.49182e+06	3.17281e+06	2.53236e+06	2.3284e+06
Com_3584_pos	PC O-15:0	--	C23 H48 N O7 P	481.316	8.541	482.324	--	--	--	--	--	--	--	--	--	--	No results	Full match	Full match					1.29465	0.372567	0.0250721	0.8125	1.17317	down	1.85442e+07	1.95011e+07	1.94929e+07	1.88313e+07	1.97489e+07	2.44503e+07	2.73525e+07	2.42577e+07	1.18281e+07	1.28958e+07	1.46537e+07	1.41782e+07	1.54932e+07	2.72957e+07	1.60615e+07	2.05861e+07
Com_1824_pos	LPC 19:1-SN1	--	C27 H54 N O7 P	535.364	9.902	536.371	--	--	--	--	--	--	--	--	--	--	No results	Full match	No results					1.3732	0.457538	0.0265058	0.796875	1.03659	down	4.65543e+07	4.20427e+07	3.95019e+07	3.96209e+07	5.3928e+07	5.3986e+07	5.01479e+07	5.67291e+07	3.01095e+07	1.97764e+07	2.51544e+07	2.29529e+07	5.47749e+07	4.49913e+07	3.73815e+07	4.34139e+07
Com_8704_pos	2-Methylnicotinamide	--	C7 H8 N2 O	136.064	1.29	137.071	--	--	HMDB0059711	--	Organoheterocyclic compounds	Pyridines and derivatives	Pyridinecarboxylic acids and derivatives	--	--	--	Full match	Full match	No results	Organoheterocyclic compounds	Pyridines and derivatives	Pyridinecarboxylic acids and derivatives	Nicotinamides	1.37946	0.4641	0.0270527	0.765625	1.15023	down	4.61152e+06	4.36799e+06	4.58674e+06	7.31682e+06	4.10791e+06	5.53022e+06	4.22314e+06	3.99544e+06	5.47009e+06	2.81013e+06	4.33371e+06	4.82178e+06	3.29603e+06	2.81105e+06	2.2601e+06	2.28048e+06
Com_86_pos	Monoolein	--	C21 H40 O4	356.293	9.904	379.282	--	--	HMDB0254854	--	Lipids and lipid-like molecules	Glycerolipids	Monoradylglycerols	--	--	--	Full match	No results	Full match	Lipids and lipid-like molecules	Glycerolipids	Monoradylglycerols	1-monoacylglycerols	1.40631	0.491918	0.0279051	0.828125	1.06756	down	1.5518e+09	1.5983e+09	1.23747e+09	1.26919e+09	1.3853e+09	1.03195e+09	1.28851e+09	1.43899e+09	1.22279e+09	6.32516e+08	8.76065e+08	6.95677e+08	4.67123e+08	8.94983e+08	1.34352e+09	1.54805e+09
Com_5434_pos	LPC O-18:4	--	C26 H48 N O6 P	501.319	8.66	502.326	--	--	--	--	--	--	--	--	--	--	No results	Invalid mass	No results					1.44292	0.528993	0.027959	0.859375	1.26101	down	1.04481e+07	1.36844e+07	9.29137e+06	1.05878e+07	1.4825e+07	1.2129e+07	1.39801e+07	1.37475e+07	3.36364e+06	7.32225e+06	6.65323e+06	6.72239e+06	9.99948e+06	1.19233e+07	9.56055e+06	1.28534e+07
Com_2106_pos	PC O-42:9	--	C50 H84 N O7 P	841.582	9.638	842.59	--	--	--	--	--	--	--	--	--	--	No results	Invalid mass	No results					0.0951737	-3.39329	0.0284949	0.75	1.95235	up	2.29616e+06	2.58424e+06	2.1192e+06	1.98898e+06	1.86279e+06	1.91685e+06	2.10614e+06	2.31888e+06	1.63008e+06	3.34355e+06	2.0812e+07	2.51067e+07	4.51018e+06	7.00316e+07	5.37183e+07	1.49886e+06
Com_1006_pos	8-iso Prostaglandin A2	--	C20 H30 O4	356.196	6.491	357.204	--	--	--	--	--	--	--	--	--	--	Invalid mass	No results	No results	Lipids and lipid-like molecules	Fatty Acyls	Eicosanoids	Prostaglandins and related compounds	0.229979	-2.12042	0.0287985	0.859375	1.06892	up	7.59168e+06	5.02501e+06	4.65995e+06	7.2346e+06	4.53018e+06	5.5336e+06	7.09902e+06	1.38056e+07	4.11323e+06	1.61433e+07	9.64242e+06	1.42453e+08	1.45154e+07	1.96756e+07	1.88086e+07	1.58853e+07
Com_5425_pos	PC O-22:4	--	C30 H54 N O7 P	1142.73	9.346	572.37	--	--	--	--	--	--	--	--	--	--	No results	Invalid mass	No results					1.52096	0.604983	0.0298585	0.828125	1.02378	down	9.44566e+06	1.4492e+07	5.20528e+06	1.20048e+07	1.82614e+07	1.31797e+07	1.32362e+07	1.29882e+07	6.64681e+06	6.68241e+06	6.89143e+06	5.87329e+06	7.04953e+06	1.23504e+07	7.94227e+06	1.15315e+07
Com_7190_pos	2-Arachidonyl Glycerol ether	--	C23 H40 O3	364.295	10.522	365.303	--	--	HMDB0013657	--	Lipids and lipid-like molecules	Endocannabinoids	-	--	--	--	Invalid mass	No results	No results	Lipids and lipid-like molecules	Endocannabinoids	Not available	Endocannabinoids	0.621542	-0.686075	0.0302378	0.8125	1.11904	up	2.04722e+06	3.05249e+06	2.2026e+06	2.67469e+06	4.26855e+06	3.43308e+06	7.81453e+06	2.40254e+06	5.52226e+06	2.9207e+06	3.2796e+06	5.49793e+06	8.53101e+06	4.16096e+06	7.0792e+06	7.88976e+06
Com_4417_pos	PC 42:8	--	C50 H84 N O8 P	879.582	11.178	880.589	--	--	--	LMGP01012117	--	--	--	Glycerophospholipids [GP]	Glycerophosphocholines [GP01]	Diacylglycerophosphocholines [GP0101]	No results	Invalid mass	No results	Lipids and lipid-like molecules	Glycerophospholipids	Glycerophosphocholines	Phosphocholines	1.84849	0.886349	0.0302446	0.875	1.44327	down	1.62216e+07	1.5537e+07	1.36106e+07	2.11411e+07	2.19994e+07	1.96585e+07	1.72036e+07	6.33114e+06	1.29902e+07	2.19081e+06	1.4808e+07	8.72025e+06	2.34575e+06	8.79806e+06	1.48026e+07	6.59307e+06
Com_7606_pos	AL 8810 Methyl ester	--	C25 H33 F O4	438.215	8.896	439.223	--	--	--	--	--	--	--	--	--	--	Invalid mass	No results	No results	Benzenoids	Indanes	Not available	Indanes	1.34226	0.424663	0.0308045	0.828125	1.15991	down	5.5341e+06	5.19286e+06	5.11426e+06	5.672e+06	6.27236e+06	6.12159e+06	8.45144e+06	8.67613e+06	4.1624e+06	3.14605e+06	4.27313e+06	4.78948e+06	3.72328e+06	5.69616e+06	3.74273e+06	8.4883e+06
Com_7591_pos	C-8 Ceramide-1-phosphate	--	C26 H52 N O6 P	527.335	9.422	528.342	--	--	--	--	--	--	--	--	--	--	Invalid mass	No results	No results	Lipids and lipid-like molecules	Sphingolipids	Phosphosphingolipids	Phosphosphingolipids	1.37436	0.458758	0.0345517	0.828125	1.41094	down	6.27152e+06	5.17276e+06	6.48251e+06	4.48449e+06	7.6785e+06	6.05984e+06	5.13673e+06	6.63487e+06	2.32027e+06	2.90342e+06	3.08032e+06	4.33315e+06	3.93467e+06	8.21956e+06	5.14509e+06	4.93158e+06
Com_1693_pos	Prostaglandin A3	--	C20 H28 O4	332.198	6.479	355.188	--	--	--	LMFA03010140	--	--	--	Fatty Acyls [FA]	Eicosanoids [FA03]	Prostaglandins [FA0301]	Full match	No results	No results	Lipids and lipid-like molecules	Fatty Acyls	Eicosanoids	Prostaglandins and related compounds	0.249241	-2.00439	0.0346433	0.875	1.21535	up	4.77991e+06	4.31102e+06	4.5805e+06	4.58314e+06	2.57644e+06	2.41874e+06	2.70276e+06	7.15011e+06	4.0601e+06	1.13252e+07	6.67301e+06	8.24577e+07	6.95611e+06	8.36769e+06	7.83033e+06	5.14334e+06
Com_585_pos	Choline	--	C5 H13 N O	103.1	10.162	104.107	--	--	HMDB0000097	--	Organic nitrogen compounds	Organonitrogen compounds	Quaternary ammonium salts	--	--	--	Full match	Full match	No results	Organic nitrogen compounds	Organonitrogen compounds	Quaternary ammonium salts	Cholines	1.57175	0.652374	0.0414899	0.84375	1.49609	down	3.04601e+08	2.15853e+08	2.60633e+08	2.63052e+08	1.29278e+08	2.95015e+08	2.37649e+08	1.82691e+08	3.62759e+07	1.25542e+08	1.16549e+08	2.4405e+08	1.76867e+08	1.84092e+08	1.84178e+08	1.34145e+08
Com_6847_pos	LPE 17:0	--	C22 H46 N O7 P	467.301	9.593	468.308	--	--	--	LMGP02050030	--	--	--	Glycerophospholipids [GP]	Glycerophosphoethanolamines [GP02]	Monoacylglycerophosphoethanolamines [GP0205]	No results	Full match	Full match	Lipids and lipid-like molecules	Glycerophospholipids	Glycerophosphoethanolamines	1-acyl-sn-glycero-3-phosphoethanolamines	1.32434	0.40527	0.0417757	0.8125	1.3324	down	5.4192e+06	6.21849e+06	6.44516e+06	6.98949e+06	6.94785e+06	6.54472e+06	6.6067e+06	7.31759e+06	3.91643e+06	3.14209e+06	4.86461e+06	5.67827e+06	2.43303e+06	7.27239e+06	5.85021e+06	6.47731e+06
Com_8794_pos	4,4'-dimethoxy[1,1'-biphenyl]-2-carbonitrile	--	C15 H13 N O2	239.092	9.92	240.1	--	--	--	--	--	--	--	--	--	--	Invalid mass	No results	No results					0.831784	-0.265719	0.0431553	0.796875	1.01383	up	3.63027e+06	3.28844e+06	4.20261e+06	3.25447e+06	3.16917e+06	3.42133e+06	3.25005e+06	2.05857e+06	4.23546e+06	3.16803e+06	4.01367e+06	4.43467e+06	3.87308e+06	3.39333e+06	3.79782e+06	4.67253e+06
Com_5443_pos	1-[(3,5-dimethylisoxazol-4-yl)sulfonyl]piperidine	--	C10 H16 N2 O3 S	244.085	5.021	245.092	--	--	--	--	--	--	--	--	--	--	Invalid mass	No results	No results					0.205664	-2.28164	0.0486904	0.875	1.40513	up	533069	129802	138646	290804	129414	130319	145933	176944	304242	4.12692e+06	306566	356193	2.34043e+06	195237	316653	197780
[truncated: 1 more rows]

## Sheet: Table S6
Table S6. KEGG enrichment of differential metabolites of mice in the DW and DM groups
[truncated: 72 more rows]
